# Supplementary material for: Adaptive oscillators support Bayesian prediction in temporal processing
Source: PLoS Comput Biol. 2023 Nov 27;19(11):e1011669. doi: 10.1371/journal.pcbi.1011669 (PMC10703266; doi:10.1371/journal.pcbi.1011669)
Supplement: S1 Data — (XLSX) [file pcbi.1011669.s005.xlsx]

## Sheet: Panel C
Answer	Time from Relative Exp.	Time form Absolute Exp.
1	0.272264	0.227416
1	0.501367	0.822908
0	0.0391597	-0.102958
1	0.271003	0.262622
1	-0.107766	0.00850855
0	-0.123815	-0.295681
1	0.450462	0.553577
0	-0.350334	-0.121012
1	0.0933686	0.155902
0	-0.429464	-0.449918
0	-0.153576	-0.186466
0	-0.0752913	-0.130261
0	-0.347164	-0.365094
1	0.429676	0.714191
1	0.388829	0.528568
1	0.381898	0.281347
0	-0.176447	-0.180055
1	0.371614	0.568721
0	0.203855	-0.0502845
0	-0.104951	-0.174554
0	-0.318263	-0.265862
1	0.277938	0.56833
1	0.180142	-0.0261408
1	-0.44276	-0.205092
0	-0.322166	-0.435031
1	-0.151518	-0.156315
0	-0.420454	-0.396202
0	-0.0762269	-0.139128
1	0.297869	0.390623
0	-0.367559	-0.408417
0	-0.363211	-0.585223
0	0.105598	-0.0883854
0	-0.185043	-0.145498
0	-0.433326	-0.471372
1	0.303711	0.393088
1	0.250944	0.0270874
1	0.177666	0.160274
1	0.0647623	0.0486126
0	0.0355405	-0.0162686
0	-0.487924	-0.512954
1	0.132181	0.16677
0	-0.42279	-0.471995
0	-0.348082	-0.270432
1	0.169842	0.268707
1	-0.251987	-0.178426
1	0.149981	0.177447
1	0.44446	0.591417
0	-0.310116	-0.0899081
0	0.412918	0.0159457
1	0.143145	0.105302
0	-0.202959	-0.38845
1	0.573173	0.869788
1	0.0444764	0.166355
1	-0.0889252	0.0953942
0	-0.297349	-0.275526
1	0.238783	0.090421
0	-0.209759	-0.268942
0	-0.0586297	-0.0665078
0	-0.375325	-0.221484
0	-0.19575	-0.333734
0	0.113184	-0.160516
1	0.233372	0.263864
0	0.464008	0.353353
1	0.147481	0.297787
1	-0.0421021	0.123054
1	0.420007	0.647447
1	0.0368606	-0.0929282
0	0.206736	-0.0400513
1	0.357372	0.391366
0	0.173194	0.143097
1	0.266134	0.265531
0	0.199334	0.0918153
0	0.100352	-0.079202
0	0.017009	0.0164471
0	-0.226806	-0.106552
0	-0.494402	-0.580356
0	-0.331534	-0.391258
1	0.484487	0.36438
0	-0.0678722	-0.113619
0	-0.390817	-0.458667
1	0.368541	0.24981
0	-0.0530991	-0.0372669
1	0.209698	0.207402
0	-0.279589	-0.0970015
0	-0.471	-0.174177
0	-0.292767	-0.372187
0	-0.289551	-0.311595
0	-0.342166	-0.455247
0	0.526237	0.610201
1	-0.40061	-0.0602105
0	-0.402926	-0.200576
0	-0.342406	-0.44879
0	-0.0460595	-0.143078
0	-0.300981	-0.519605
0	-0.473615	-0.630248
0	-0.352728	-0.373589
1	-0.314172	-0.112455
0	0.00705539	0.0469087
1	0.0140307	0.0396444
0	-0.504278	-0.370474
0	-0.380113	-0.427793
1	0.00231302	0.00199929
0	-0.10293	-0.193885
1	0.337472	0.388552
0	-0.343663	-0.33336
0	0.0101133	-0.0379119
0	-0.192255	-0.113288
1	0.394284	0.620374
0	-0.409649	-0.309702
0	-0.38662	-0.429019
1	0.31144	0.469786
0	-0.60491	-0.520963
1	0.234585	0.310649
1	0.462342	0.554335
0	-0.206953	-0.328436
1	0.477523	0.465781
0	-0.323799	-0.199071
0	-0.200963	-0.309497
1	0.454792	0.294743
1	0.275805	0.45266
1	0.542223	0.410588
0	-0.168303	-0.120498
0	0.058663	-0.251875
0	0.02366	-0.00382473
0	-0.279546	-0.307921
1	0.485424	0.407738
1	0.491274	0.537835
0	0.0811382	-0.0410215
1	0.250316	0.158679
0	0.333578	-0.0814814
0	0.136738	-0.0680467
0	-0.168198	0.0204479
0	-0.301964	-0.552105
1	0.0196097	0.129597
0	0.273748	0.158357
0	-0.532779	-0.630493
1	0.310866	-0.0521374
0	-0.173717	-0.320105
1	-0.0598715	0.099325
1	0.0453855	-0.0244479
1	0.271406	0.402266
1	0.372377	0.487239
1	0.00641154	-0.0572324
1	0.361086	0.243921
1	0.0911584	0.317757
1	-0.135055	0.0898601
0	-0.216879	-0.246253
0	0.0242978	-0.178476
1	0.435966	0.625448
1	-0.543271	-0.139887
0	-0.0675073	-0.0350722
0	-0.194064	-0.138013
1	0.3699	0.492297
0	-0.140644	-0.18803
0	-0.126027	-0.321696
0	-0.129976	-0.393759
1	0.50189	0.61147
1	0.0827149	-0.00168412
0	-0.199067	-0.264016
1	0.469093	0.321603
1	0.322256	0.0126635
1	0.27904	0.18532
0	-0.221693	-0.348849
0	0.012492	-0.209112
1	0.419443	0.27639
1	-0.441384	-0.0939484
0	-0.518204	-0.478793
1	-0.0746348	0.0708329
1	0.257741	0.292212
0	-0.493235	-0.512026
0	-0.19966	-0.113928
1	-0.0848661	0.0757827
1	0.111122	0.102082
0	-0.112189	-0.373647
1	0.418437	0.382315
0	-0.101264	-0.374343
0	-0.139422	0.187022
0	-0.356996	-0.242024
0	-0.265409	-0.165447
1	0.262491	0.417855
1	-0.010713	-0.131491
0	-0.378986	-0.227338
1	0.516559	0.192714
1	0.189641	0.501421
1	0.0746313	0.188754
1	0.0810226	0.42263
1	-0.0568985	0.0593295
1	0.599027	0.730423
0	-0.196175	-0.412012
0	-0.261332	-0.22998
0	-0.110909	0.0210266
0	-0.393199	-0.46961
1	0.362062	0.36335
1	0.0798106	0.13501
0	-0.587663	-0.5429
1	0.278327	0.166189
0	-0.194858	-0.363829
0	-0.295577	-0.482754
1	0.0767771	-0.068962
1	0.0288929	0.158657
