# Supplementary material for: Adaptive oscillators support Bayesian prediction in temporal processing
Source: PLoS Comput Biol. 2023 Nov 27;19(11):e1011669. doi: 10.1371/journal.pcbi.1011669 (PMC10703266; doi:10.1371/journal.pcbi.1011669)
Supplement: S2 Data — (XLSX) [file pcbi.1011669.s006.xlsx]

## Sheet: Panel A
Slope Abs - Slope Rel (1.2Hz)	Slope Abs - Slope Rel (2Hz)	Slope Abs - Slope Rel (4Hz)
1.31144	-0.832743	-0.871977
1.61151	-0.771718	-1.76172
-0.454402	-0.593265	0.0751592
0.584128	-0.326881	0.232903
3.81786	-1.09969	-0.730503
1.30078	0.308295	0.274657
0.137864	-0.935368	-0.986125
3.71529	0.549239	-1.3559
-0.597533	-1.1995	-2.79119
0.134752	-1.83098	0.0720444
0.0627908	-0.975532	0.390021
0.6423	-1.71194	-0.997285
0.616266	0.481989	-1.47205
0.599968	2.08271	-2.99296
-0.68808	-0.180707	-2.3311
1.64392	-1.03344	1.74737
-0.555463	-0.22423	-1.58348
1.7659	-0.0366653	-0.738362
-1.32315	0.573383	-0.139356
-0.626861	-0.407279	-1.23697
3.94533	-1.31217	-4.34853
3.0583	-1.54738	-0.576849
2.22694	0.239151	-0.0682106
3.16514	-0.705591	2.02088
-0.424197	-1.29124	-1.85564
0.489458	-1.02049	-0.193414
-1.06042	1.8492	-1.13274
0.132975	-0.818943	-1.17099
1.53877	0.488673	-1.95792
2.69842	0.902763	-0.782543
0.537323	-1.54191	-2.06704
1.73499	-0.563408	-0.792773
0.626395	-0.446495	-1.46537
NaN	0.311916	-2.53952
NaN	-0.933043	-2.47298
NaN	-0.353808	0.0955202
NaN	-0.883612	-2.67507
NaN	1.14062	1.63815
NaN	-1.46043	-1.93383
NaN	-0.22953	-1.89181
NaN	-2.02037	-3.58375
NaN	-0.514348	-0.420032
NaN	-0.713354	-2.64751
NaN	-1.11937	-3.96026
NaN	-1.07753	-0.152649
NaN	1.05882	-1.70529
NaN	-0.504339	-3.49492
NaN	0.245652	-2.54377
NaN	1.69991	NaN
NaN	-1.06145	NaN
NaN	0.114089	NaN
NaN	-2.09345	NaN
NaN	-1.0988	NaN
NaN	-1.63761	NaN
NaN	-1.0379	NaN
NaN	-0.123332	NaN
NaN	-0.611132	NaN
NaN	-0.877646	NaN
NaN	-2.84635	NaN
NaN	-0.744556	NaN

## Sheet: Panel B
Condition (Hz)	Slope Rel	Slope Abs
1.2	6.67206	7.93918
1.2	6.43895	8.06917
1.2	4.13603	3.73932
1.2	2.74785	3.19172
1.2	5.16333	8.61477
1.2	7.48946	8.39127
1.2	4.01911	4.12243
1.2	6.57189	9.74179
1.2	3.67123	3.16852
1.2	7.07969	7.22231
1.2	3.84304	3.89952
1.2	3.46347	4.04867
1.2	5.25605	5.73255
1.2	4.17946	4.59763
1.2	3.6192	3.02677
1.2	6.76602	8.17103
1.2	4.04391	3.55212
1.2	5.76986	7.37276
1.2	5.85635	4.722
1.2	2.34345	1.80952
1.2	5.87517	9.55438
1.2	6.60345	9.09574
1.2	4.70952	6.54186
1.2	3.78757	6.60839
1.2	4.42102	4.07403
1.2	3.42894	3.91254
1.2	5.56256	4.70554
1.2	1.77145	1.87922
1.2	5.81869	7.05862
1.2	5.73329	7.89779
1.2	5.57415	6.12593
1.2	5.06186	6.50192
1.2	6.82835	7.46406
2	1.33214	0.941532
2	1.28289	0.926621
2	4.34462	4.02579
2	5.30043	5.17731
2	2.73247	2.19995
2	4.42338	4.66273
2	2.13827	1.66025
2	5.92482	6.24786
2	3.20914	2.67251
2	5.63355	4.79746
2	2.683	2.20121
2	3.86315	3.16378
2	5.07785	5.3676
2	3.53529	4.6175
2	3.52913	3.47218
2	1.59159	1.08844
2	1.7553	1.62922
2	2.87055	2.8894
2	3.22049	3.60694
2	5.28058	5.19447
2	5.43094	4.83855
2	2.33998	1.63884
2	4.36166	4.41091
2	1.99788	1.7028
2	2.49058	1.92724
2	1.43303	0.98873
2	4.45755	5.35092
2	2.27757	1.89022
2	2.91883	3.17798
2	4.73175	5.16812
2	2.92916	2.295
2	2.01466	1.72211
2	2.40357	2.64754
2	2.00461	1.60029
2	4.98764	4.98956
2	2.49919	2.07616
2	5.93704	6.52069
2	2.63711	1.97147
2	3.89686	3.82333
2	2.41669	1.58488
2	2.50623	2.26034
2	1.50305	1.22155
2	3.17202	2.71671
2	2.9358	2.42752
2	2.1905	2.71237
2	1.19996	0.942103
2	1.3902	1.58243
2	3.48385	4.3186
2	2.28195	1.73892
2	3.31243	3.42195
2	3.18287	2.12307
2	2.09109	1.55835
2	3.84617	3.06807
2	3.68852	3.24809
2	3.26506	3.26751
2	1.34006	1.06839
2	4.12605	3.85277
2	4.99331	3.59618
2	1.6172	1.30434
4	3.22588	3.03366
4	5.00536	4.58661
4	0.78095	0.802597
4	3.74512	3.80177
4	1.28368	1.12294
4	2.60397	2.67559
4	2.81447	2.56824
4	2.75711	2.39802
4	3.45902	2.73405
4	2.52784	2.52901
4	1.25985	1.36521
4	1.51797	1.26228
4	2.24202	1.90238
4	4.32159	3.57872
4	6.32274	5.73517
4	3.32248	3.75949
4	1.42294	1.03006
4	2.78196	2.50566
4	4.04704	4.01205
4	1.01349	0.73311
4	5.40834	4.36641
4	4.94633	4.67058
4	1.11704	1.08952
4	5.6476	6.12662
4	7.70872	7.12104
4	3.01786	2.93619
4	3.32267	3.03149
4	1.3429	1.07233
4	1.77326	1.25074
4	1.23661	1.03641
4	3.84242	3.32797
4	3.05328	2.82553
4	2.43707	2.0605
4	1.39434	0.785755
4	2.81841	2.20634
4	1.39665	1.37152
4	2.0951	1.4246
4	6.03576	6.43588
4	4.42886	3.99984
4	5.37038	4.46677
4	1.62175	1.54165
4	2.07678	1.38626
4	4.68494	3.7125
4	0.878526	0.845521
4	1.6048	1.16285
4	2.48334	1.66938
4	3.68214	3.01455

## Sheet: Panel C
Condition (Hz)	Slope Abs + Slope Rel	Slope Abs - Slope Rel
1.2	14.6112	1.26712
1.2	14.5081	1.63022
1.2	7.87536	-0.39671
1.2	5.93957	0.443874
1.2	13.7781	3.45144
1.2	15.8807	0.901812
1.2	8.14154	0.103319
1.2	16.3137	3.1699
1.2	6.83975	-0.502711
1.2	14.302	0.142613
1.2	7.74256	0.0564809
1.2	7.51213	0.585199
1.2	10.9886	0.476504
1.2	8.77709	0.418169
1.2	6.64597	-0.592437
1.2	14.9371	1.40501
1.2	7.59603	-0.491785
1.2	13.1426	1.6029
1.2	10.5784	-1.13435
1.2	4.15297	-0.533922
1.2	15.4296	3.67921
1.2	15.6992	2.49229
1.2	11.2514	1.83233
1.2	10.396	2.82082
1.2	8.49505	-0.34699
1.2	7.34148	0.483606
1.2	10.2681	-0.857024
1.2	3.65066	0.107766
1.2	12.8773	1.23993
1.2	13.6311	2.1645
1.2	11.7001	0.551782
1.2	11.5638	1.44006
1.2	14.2924	0.635702
2	2.27367	-0.390607
2	2.20951	-0.356272
2	8.37041	-0.318831
2	10.4777	-0.123124
2	4.93242	-0.532519
2	9.08611	0.239353
2	3.79852	-0.47802
2	12.1727	0.323039
2	5.88165	-0.536632
2	10.431	-0.836091
2	4.88421	-0.481796
2	7.02693	-0.699365
2	10.4455	0.289752
2	8.1528	1.08221
2	7.0013	-0.0569482
2	2.68003	-0.503149
2	3.38452	-0.126088
2	5.75996	0.0188469
2	6.82744	0.386449
2	10.4751	-0.0861064
2	10.2695	-0.592392
2	3.97882	-0.701138
2	8.77258	0.0492473
2	3.70068	-0.295077
2	4.41782	-0.563338
2	2.42176	-0.444304
2	9.80847	0.893369
2	4.16778	-0.38735
2	6.09681	0.259148
2	9.89987	0.436378
2	5.22416	-0.634163
2	3.73676	-0.292549
2	5.05111	0.243974
2	3.6049	-0.404324
2	9.9772	0.00192271
2	4.57534	-0.42303
2	12.4577	0.583644
2	4.60858	-0.665647
2	7.72019	-0.0735266
2	4.00157	-0.831808
2	4.76657	-0.245895
2	2.72459	-0.2815
2	5.88872	-0.455311
2	5.36332	-0.508288
2	4.90286	0.521873
2	2.14207	-0.257859
2	2.97262	0.192232
2	7.80246	0.834752
2	4.02087	-0.543026
2	6.73438	0.109518
2	5.30594	-1.05979
2	3.64944	-0.532736
2	6.91424	-0.778092
2	6.93662	-0.440429
2	6.53257	0.00244754
2	2.40845	-0.27167
2	7.97881	-0.273281
2	8.58949	-1.39713
2	2.92154	-0.312857
4	6.25954	-0.192225
4	9.59197	-0.418756
4	1.58355	0.0216474
4	7.54689	0.0566504
4	2.40662	-0.160746
4	5.27956	0.0716124
4	5.38271	-0.246234
4	5.15512	-0.359092
4	6.19307	-0.724966
4	5.05686	0.0011695
4	2.62506	0.105356
4	2.78025	-0.255688
4	4.1444	-0.339634
4	7.90031	-0.742867
4	12.0579	-0.587565
4	7.08197	0.437004
4	2.45299	-0.392878
4	5.28762	-0.276306
4	8.05909	-0.0349973
4	1.7466	-0.280376
4	9.77475	-1.04194
4	9.61691	-0.275756
4	2.20656	-0.0275213
4	11.7742	0.47902
4	14.8298	-0.587676
4	5.95406	-0.0816689
4	6.35416	-0.291176
4	2.41524	-0.27057
4	3.024	-0.522518
4	2.27301	-0.200197
4	7.17039	-0.514446
4	5.87881	-0.227744
4	4.49757	-0.376574
4	2.1801	-0.608585
4	5.02475	-0.612071
4	2.76816	-0.0251286
4	3.51971	-0.670498
4	12.4716	0.400122
4	8.4287	-0.429017
4	9.83715	-0.903604
4	3.1634	-0.0800987
4	3.46304	-0.690514
4	8.39744	-0.97244
4	1.72405	-0.0330052
4	2.76764	-0.441951
4	4.15272	-0.813966
4	6.69669	-0.667597
