# Supplementary material for: Adaptive oscillators support Bayesian prediction in temporal processing
Source: PLoS Comput Biol. 2023 Nov 27;19(11):e1011669. doi: 10.1371/journal.pcbi.1011669 (PMC10703266; doi:10.1371/journal.pcbi.1011669)
Supplement: S3 Data — (XLSX) [file pcbi.1011669.s007.xlsx]

## Sheet: Panel A
Slope Abs - Slope Rel (1.2 hz)	Slope Abs - Slope Rel (2 Hz)	Slope Abs - Slope Rel (4 Hz)
-0.136991	-0.0519566	-0.0854626
0.0972986	-0.235949	-0.165054
0.305792	-0.0774173	0.0918549
0.150356	-0.0810458	0.121234
0.551792	0.0954758	0.00839399
0.0980839	-0.0138542	0.0373508
0.391179	-0.0079096	-0.0251823
0.556128	0.227886	0.0449291
0.0644266	0.128326	0.0502874
0.142527	-0.225626	-0.175423
-0.0673328	-0.00774536	-0.0836326
0.235461	-0.137324	0.0121094
-0.206594	0.014194	0.0797737
0.276134	0.18945	-0.0229223
0.452924	-0.018842	-0.0373965
-0.214197	-0.0531857	-0.0513864
0.123447	-0.0345016	-0.0836666
0.426176	0.059425	-0.155711
0.0382295	0.261192	0.0110307
0.120807	-0.0232252	-0.222282
0.213653	-0.0345672	0.0608724
0.0985482	0.016443	-0.0247132
-0.110024	0.0132672	-0.105513
-0.0583781	0.0636377	-0.0352634
0.171994	0.0135901	-0.223874
0.210493	0.0902539	0.0913064
0.329529	-0.0495955	0.0118136
0.0356533	0.0829507	-0.174318
-0.0198042	0.152902	-0.191382
0.501002	0.0586514	-0.208968
0.00626804	-0.0607585	0.0219105
-0.130767	-0.176649	0.107454
0.278258	0.0208465	0.0472853
-0.014076	0.0382061	0.0851961
0.353109	-0.219874	-0.0956337
0.169858	0.174881	-0.227351
0.264439	-0.0972379	-0.0658849
0.272952	0.0129991	-0.175568
0.265399	0.218306	0.104488
0.18206	0.0138095	0.0132862
-0.0918106	-0.122891	-0.0249769
0.199737	-0.25717	-0.176356
0.362877	-0.144318	-0.147291
0.206236	-0.200665	-0.0579775
-0.0547689	0.265309	NaN
-0.0522542	-0.146102	NaN
-0.0302868	-0.205761	NaN
0.063313	-0.117812	NaN
-0.134548	-0.111844	NaN
0.144321	0.193173	NaN
0.0923695	0.0254806	NaN
-0.309142	0.222281	NaN
0.296877	0.117779	NaN
0.418838	-0.169581	NaN
0.453919	0.209904	NaN
-0.0625067	0.135611	NaN
0.291691	0.238046	NaN
NaN	0.00814171	NaN

## Sheet: Panel B
Condition (Hz)	Slope Abs + Slope Rel	Slope Abs - Slope Rel
1.2	3.15025	-0.136991
1.2	3.75181	0.0972986
1.2	3.34374	0.305792
1.2	3.25249	0.150356
1.2	4.02429	0.551792
1.2	4.24115	0.0980839
1.2	4.4896	0.391179
1.2	4.45634	0.556128
1.2	3.75932	0.0644266
1.2	3.63352	0.142527
1.2	3.7223	-0.0673328
1.2	4.26594	0.235461
1.2	3.47809	-0.206594
1.2	4.20888	0.276134
1.2	3.76805	0.452924
1.2	2.88755	-0.214197
1.2	4.30774	0.123447
1.2	3.77274	0.426176
1.2	3.03929	0.0382295
1.2	3.19854	0.120807
1.2	3.74191	0.213653
1.2	3.5377	0.0985482
1.2	3.51026	-0.110024
1.2	3.46699	-0.0583781
1.2	3.20226	0.171994
1.2	3.01774	0.210493
1.2	3.43178	0.329529
1.2	4.19887	0.0356533
1.2	2.82371	-0.0198042
1.2	3.74332	0.501002
1.2	3.09879	0.00626804
1.2	3.48952	-0.130767
1.2	3.38857	0.278258
1.2	3.92766	-0.014076
1.2	4.66008	0.353109
1.2	4.18262	0.169858
1.2	3.40267	0.264439
1.2	4.03868	0.272952
1.2	3.33406	0.265399
1.2	3.36886	0.18206
1.2	3.65879	-0.0918106
1.2	4.0161	0.199737
1.2	3.25255	0.362877
1.2	3.23523	0.206236
1.2	3.94604	-0.0547689
1.2	3.14589	-0.0522542
1.2	3.46109	-0.0302868
1.2	3.40448	0.063313
1.2	4.87964	-0.134548
1.2	3.91389	0.144321
1.2	3.32095	0.0923695
1.2	3.56679	-0.309142
1.2	3.35183	0.296877
1.2	3.81829	0.418838
1.2	3.06742	0.453919
1.2	3.50783	-0.0625067
1.2	3.06177	0.291691
2	2.39903	-0.0519566
2	3.5587	-0.235949
2	2.00395	-0.0774173
2	2.364	-0.0810458
2	2.88212	0.0954758
2	2.98044	-0.0138542
2	2.2757	-0.0079096
2	2.98971	0.227886
2	3.39255	0.128326
2	3.13477	-0.225626
2	3.63395	-0.00774536
2	3.82263	-0.137324
2	3.2197	0.014194
2	1.80908	0.18945
2	2.94321	-0.018842
2	2.71533	-0.0531857
2	3.09691	-0.0345016
2	2.28235	0.059425
2	3.03707	0.261192
2	2.02686	-0.0232252
2	3.21672	-0.0345672
2	3.1951	0.016443
2	2.11239	0.0132672
2	2.73709	0.0636377
2	2.50679	0.0135901
2	2.42687	0.0902539
2	2.85271	-0.0495955
2	3.10747	0.0829507
2	3.11762	0.152902
2	2.95537	0.0586514
2	2.69479	-0.0607585
2	2.87015	-0.176649
2	2.94016	0.0208465
2	2.7063	0.0382061
2	2.76694	-0.219874
2	1.94677	0.174881
2	2.46928	-0.0972379
2	2.65587	0.0129991
2	3.20894	0.218306
2	2.75771	0.0138095
2	3.80258	-0.122891
2	1.78402	-0.25717
2	2.44994	-0.144318
2	1.99354	-0.200665
2	2.14771	0.265309
2	3.08813	-0.146102
2	2.32302	-0.205761
2	2.76482	-0.117812
2	1.90689	-0.111844
2	2.92246	0.193173
2	2.28409	0.0254806
2	2.39842	0.222281
2	3.34624	0.117779
2	2.42716	-0.169581
2	2.74744	0.209904
2	2.08831	0.135611
2	2.53494	0.238046
2	2.69825	0.00814171
4	1.70937	-0.0854626
4	1.58241	-0.165054
4	1.67859	0.0918549
4	1.84691	0.121234
4	1.38165	0.00839399
4	1.19655	0.0373508
4	0.956058	-0.0251823
4	1.59738	0.0449291
4	1.06275	0.0502874
4	1.38424	-0.175423
4	1.9353	-0.0836326
4	1.16921	0.0121094
4	1.69032	0.0797737
4	0.886244	-0.0229223
4	1.04647	-0.0373965
4	1.25541	-0.0513864
4	1.26572	-0.0836666
4	2.19185	-0.155711
4	1.17854	0.0110307
4	1.27389	-0.222282
4	1.05824	0.0608724
4	1.2843	-0.0247132
4	1.11447	-0.105513
4	0.912286	-0.0352634
4	1.50287	-0.223874
4	1.15368	0.0913064
4	1.12104	0.0118136
4	1.32251	-0.174318
4	1.37836	-0.191382
4	1.63233	-0.208968
4	1.12148	0.0219105
4	1.52507	0.107454
4	1.66625	0.0472853
4	1.13655	0.0851961
4	1.73891	-0.0956337
4	1.31907	-0.227351
4	1.39913	-0.0658849
4	1.28757	-0.175568
4	1.41771	0.104488
4	1.33403	0.0132862
4	1.282	-0.0249769
4	1.17829	-0.176356
4	1.40682	-0.147291
4	1.54675	-0.0579775
