# Supplementary material for: Adaptive oscillators support Bayesian prediction in temporal processing
Source: PLoS Comput Biol. 2023 Nov 27;19(11):e1011669. doi: 10.1371/journal.pcbi.1011669 (PMC10703266; doi:10.1371/journal.pcbi.1011669)
Supplement: S4 Data — (XLSX) [file pcbi.1011669.s008.xlsx]

## Sheet: Panel B
Sensory Precision	Slope Abs – Slope Rel
34.0838	-10.8003
34.3183	-8.78846
31.5457	-10.1187
29.8392	-8.54474
26.8243	-6.88003
24.5457	-5.8503
22.2939	-5.96217
21.5188	-4.69348
19.2735	-3.99978
18.3734	-3.57611
15.8217	-3.47634
16.8174	-3.02849
14.6764	-2.80851
15.2147	-2.31848
11.8336	-2.16815
11.1869	-2.35919
10.1812	-1.88818
9.58251	-1.90746
9.22621	-1.66518
8.04455	-1.54667
7.78899	-1.36243
7.08631	-1.09339
4.84941	-1.26036
4.75855	-1.04373
5.3859	-1.03667
4.18464	-1.03515
4.45576	-0.69168
3.70192	-0.805606
3.39778	-0.684282
2.69075	-0.689175
1.97834	-0.780771
2.73186	-0.741197
2.7264	-0.511207
2.6486	-0.50437
1.64282	-0.814344
2.60626	-0.452174
1.57457	-0.327879
1.08027	-0.400989
-0.289981	-0.324286
1.49435	-0.39627
0.841866	-0.41827
1.21157	-0.514274
1.00077	-0.365491
-0.168958	-0.459903
1.42609	-0.345705
0.726496	-0.693174
0.413502	-0.274555
0.606783	-0.46365
0.925243	-0.210204
0.554275	-0.365744

## Sheet: Panel C
Sensory Precision	Slope Abs – Slope Rel
32.8132	11.887
30.1602	10.4513
25.7302	5.39608
24.2097	5.30742
21.1469	3.44906
19.9255	2.31905
18.0399	0.902165
17.1923	0.0430353
14.9207	-0.275119
13.1881	-0.749864
11.7984	-1.53899
10.4394	-1.29402
8.69551	-1.37937
8.37682	-1.55824
7.02428	-1.28909
6.08774	-1.37871
5.15252	-1.28154
4.99963	-1.38346
4.87069	-1.18113
4.12666	-1.1658
2.96492	-0.933367
3.10941	-1.11574
2.26551	-0.752452
2.13938	-0.738427
1.65087	-0.623075
1.64205	-0.624775
1.62789	-0.758342
1.67199	-0.661402
1.4502	-0.641019
1.24409	-0.560592

## Sheet: Panel D
Condition	Slope Abs + Slope Rel	Slope Abs – Slope Rel
Slow	22.4898	6.32883
Slow	21.2688	7.74214
Slow	18.2926	5.30281
Slow	16.4682	1.96462
Slow	17.97	1.40162
Slow	15.6569	1.37021
Slow	12.9521	1.46066
Slow	12.5441	0.112463
Slow	12.1254	0.0271562
Slow	11.5269	0.935321
Slow	10.3568	0.0869938
Slow	9.47567	-1.03092
Slow	8.29072	-1.00202
Slow	8.29981	-0.823172
Slow	7.39988	-0.559625
Slow	6.37424	-0.855521
Slow	6.21066	-1.18546
Slow	5.8801	-0.965636
Slow	5.64045	-0.861773
Slow	5.18875	-0.835989
Slow	4.22226	-0.928987
Slow	3.93937	-0.934759
Slow	3.89442	-0.906494
Slow	3.51038	-0.757098
Slow	2.84082	-0.567944
Slow	2.87031	-0.655285
Slow	2.66855	-0.667608
Slow	2.41505	-0.652755
Slow	2.03154	-0.468661
Slow	2.19599	-0.684775
Medium	13.9242	1.62864
Medium	13.2422	1.23906
Medium	13.3046	-0.192463
Medium	11.8386	-0.247554
Medium	10.0843	-0.297798
Medium	10.2825	-0.923679
Medium	9.47593	-0.720697
Medium	8.15873	-0.695939
Medium	8.02986	-0.849633
Medium	6.16433	-0.823403
Medium	6.28671	-0.549967
Medium	5.84406	-0.738079
Medium	5.35779	-0.906841
Medium	4.74127	-0.827522
Medium	4.44047	-0.655732
Medium	4.01331	-0.75174
Medium	3.5345	-0.780898
Medium	3.70431	-0.751625
Medium	3.10049	-0.80445
Medium	2.77024	-0.672701
Medium	2.52222	-0.51798
Medium	2.11071	-0.58784
Medium	2.14333	-0.646404
Medium	1.66888	-0.553621
Medium	1.73422	-0.660148
Medium	1.85153	-0.619711
Medium	1.12824	-0.548594
Medium	1.60532	-0.406955
Medium	1.15416	-0.585839
Medium	0.996625	-0.427017
Fast	8.48561	-1.12535
Fast	7.50497	-0.948221
Fast	5.95282	-0.660346
Fast	6.10248	-0.825686
Fast	5.67464	-0.740923
Fast	4.98308	-0.869712
Fast	4.22472	-0.741056
Fast	4.28296	-0.858879
Fast	3.68184	-0.846624
Fast	3.11071	-0.892784
Fast	3.38645	-0.82777
Fast	2.85554	-0.804978
Fast	2.49869	-0.563544
Fast	2.80808	-0.787696
Fast	2.12608	-0.492726
Fast	2.06407	-0.58488
Fast	1.73799	-0.567084
Fast	1.4925	-0.489534
Fast	1.66077	-0.592769
Fast	1.28631	-0.482687
Fast	1.32374	-0.556864
Fast	1.17497	-0.495488
Fast	1.22137	-0.545732
Fast	0.831005	-0.365559
Fast	0.604476	-0.369742
Fast	0.54434	-0.309012
Fast	0.665667	-0.480834
Fast	0.360534	-0.421262
Fast	0.507828	-0.473491
Fast	0.641059	-0.315611

## Sheet: Panel E
Condition	Sensory Precision	Slope Abs – Slope Rel
Slow	21.5005	6.63361
Slow	19.5516	7.11586
Slow	17.6892	4.64386
Slow	15.8672	4.1877
Slow	16.7202	2.65066
Slow	15.4005	0.92842
Slow	14.9463	0.735351
Slow	13.4569	0.425768
Slow	12.6896	0.996153
Slow	11.5225	0.37579
Slow	10.4386	-0.561815
Slow	10.1809	-0.987133
Slow	8.63961	-0.488667
Slow	7.96159	-0.8223
Slow	7.58287	-0.803134
Slow	6.57525	-0.486358
Slow	6.1805	-0.816305
Slow	5.9575	-0.828164
Slow	5.78368	-1.01072
Slow	4.68444	-0.930179
Slow	4.43375	-0.85934
Slow	3.87568	-0.962336
Slow	3.72513	-0.741662
Slow	3.57528	-0.806971
Slow	3.29339	-0.689027
Slow	2.63637	-0.674908
Slow	2.17647	-0.667169
Slow	2.00002	-0.667268
Slow	2.12605	-0.626027
Slow	2.12935	-0.759551
Medium	21.6398	7.20054
Medium	21.6611	6.24039
Medium	18.7145	5.22524
Medium	16.8769	3.90831
Medium	16.6724	2.34747
Medium	13.978	1.77085
Medium	13.8384	0.532799
Medium	12.8367	0.52089
Medium	10.8742	0.281481
Medium	11.309	0.344099
Medium	10.5538	-0.536585
Medium	9.14487	-1.03731
Medium	8.4645	-0.547746
Medium	8.66226	-0.688445
Medium	7.21498	-0.707098
Medium	6.03716	-0.746661
Medium	6.16909	-0.632588
Medium	5.84437	-0.713525
Medium	4.87625	-0.699092
Medium	5.04378	-0.539243
Medium	3.97403	-0.73545
Medium	3.86894	-0.827101
Medium	3.46882	-0.794646
Medium	3.0199	-0.631641
Medium	2.92824	-0.751046
Medium	2.88019	-0.64061
Medium	1.90298	-0.654379
Medium	2.19503	-0.5321
Medium	2.00095	-0.724455
Medium	1.96451	-0.626774
Fast	19.93094309 5.90845257
Fast	19.00848479 4.76773118
Fast	17.0426939 4.70257305
Fast	17.37150294 3.10361192
Fast	17.57816255 2.3784095
Fast	14.19164662 1.0583727
Fast	13.2772726 0.84050566
Fast	13.49217983 0.92059725
Fast	12.45779435 0.10708132
Fast	10.48347722 0.12900597
Fast	10.09927564 0.08650226
Fast	9.36560709 0.01740761
Fast	8.82795501 -0.2963456
Fast	8.07606877 -0.65403004
Fast	7.03434151 -0.85030436
Fast	6.20264207 -0.94024455
Fast	5.78012222 -0.91076324
Fast	5.66629036 -0.91644368
Fast	5.19381481 -1.13444302
Fast	4.71648422 -0.75031594
Fast	4.22500132 -0.66424494
Fast	3.909855 -0.96660338
Fast	3.3089318 -0.81185394
Fast	3.55490588 -0.80557556
Fast	3.09558241 -0.65642181
Fast	2.8283476 -0.6678001
Fast	2.56350722 -0.60086321
Fast	2.35557059 -0.5672128
Fast	2.19528931 -0.60182745
Fast	2.27410552 -0.56628246

## Sheet: Panel F
Condition	Sensory Precision	Slope Abs – Slope Rel
High Jitter	31.7254	13.7528
High Jitter	30.814	10.0912
High Jitter	27.56	8.33688
High Jitter	29.6722	5.93268
High Jitter	25.2919	5.20291
High Jitter	23.0878	4.06359
High Jitter	23.2931	1.85647
High Jitter	20.122	1.12434
High Jitter	17.4897	0.646993
High Jitter	16.3578	-0.582938
High Jitter	14.7956	-0.513546
High Jitter	14.2375	-1.23519
High Jitter	12.5662	-1.18142
High Jitter	10.7419	-0.945063
High Jitter	9.43451	-1.19996
High Jitter	8.92243	-0.924689
High Jitter	8.21016	-1.17994
High Jitter	7.21562	-0.979606
High Jitter	6.39135	-1.44202
High Jitter	5.83546	-1.13519
High Jitter	4.86977	-1.00904
High Jitter	5.01641	-0.95474
High Jitter	4.13053	-0.734488
High Jitter	3.8729	-0.789864
High Jitter	3.45611	-0.970875
High Jitter	3.16938	-0.975803
High Jitter	2.68823	-0.907533
High Jitter	2.40775	-0.671861
Low Jitter	33.0927	7.99314
Low Jitter	34.6507	3.94832
Low Jitter	30.8946	4.89335
Low Jitter	29.7614	2.17767
Low Jitter	28.648	0.902068
Low Jitter	24.9303	0.715951
Low Jitter	23.3097	0.900536
Low Jitter	22.2481	0.490262
Low Jitter	20.6539	-0.206849
Low Jitter	17.1678	-1.22692
Low Jitter	14.8533	-1.23448
Low Jitter	14.6325	-0.808194
Low Jitter	14.3822	-1.36011
Low Jitter	11.0874	-0.923541
Low Jitter	11.2452	-1.1248
Low Jitter	9.46547	-1.67633
Low Jitter	8.56323	-1.00662
Low Jitter	7.61069	-0.958135
Low Jitter	6.52713	-0.802961
Low Jitter	5.56574	-0.737068
Low Jitter	5.55583	-0.802961
Low Jitter	5.23024	-0.839163
Low Jitter	4.26655	-0.813199
Low Jitter	3.76068	-0.861425
Low Jitter	3.02948	-0.574182
Low Jitter	3.74343	-0.666882
Low Jitter	1.88526	-0.729969
Low Jitter	2.17138	-0.665249

## Sheet: Panel G
Condition	Slope Abs + Slope Rel	Slope Abs – Slope Rel
High Jitter	12.931	0.758218
High Jitter	12.7826	1.68438
High Jitter	11.7092	-0.99985
High Jitter	17.9564	3.48803
High Jitter	15.9897	1.88267
High Jitter	8.76498	-0.230738
High Jitter	16.9933	4.01907
High Jitter	7.63693	-0.341266
High Jitter	17.287	2.78152
High Jitter	16.4569	1.64785
High Jitter	15.1945	3.78158
High Jitter	14.5023	1.85417
High Jitter	11.5105	3.12406
High Jitter	8.18348	0.687132
High Jitter	9.05491	0.290622
High Jitter	15.7547	0.845717
High Jitter	12.156	0.679728
High Jitter	8.62032	0.241777
High Jitter	11.3713	-0.710699
High Jitter	12.4423	2.0934
High Jitter	9.43997	-0.178902
High Jitter	8.36933	0.793063
High Jitter	15.0344	2.43974
High Jitter	16.102	1.50406
High Jitter	17.4848	1.12318
High Jitter	14.2133	1.47572
High Jitter	4.7104	-0.373812
High Jitter	7.42589	-0.434823
High Jitter	6.65644	0.645702
High Jitter	15.7652	0.331585
High Jitter	8.46073	-0.329876
High Jitter	9.74719	0.618903
High Jitter	4.16328	0.29525
Low Jitter	27.5573	2.60102
Low Jitter	10.4554	-0.198834
Low Jitter	29.6374	-1.15569
Low Jitter	23.7894	-0.576158
Low Jitter	26.4968	0.719563
Low Jitter	15.7789	-1.95386
Low Jitter	13.3195	-0.791819
Low Jitter	28.3925	-1.44446
Low Jitter	30.7369	1.41452
Low Jitter	15.8401	-1.40998
Low Jitter	15.0814	-0.224587
Low Jitter	33.5921	-0.2725
Low Jitter	27.9962	-2.27308
Low Jitter	13.8807	-0.105154
Low Jitter	19.0365	1.06484
Low Jitter	28.4378	1.9729
Low Jitter	30.5624	1.53594
Low Jitter	26.8121	-1.76716
Low Jitter	10.7697	-1.21681
Low Jitter	28.2957	1.43125
Low Jitter	13.8522	-2.34438
Low Jitter	18.8547	-1.73872
Low Jitter	32.1105	0.0805198
Low Jitter	13.6328	-1.52972
Low Jitter	18.4641	-0.469575
Low Jitter	26.8532	-0.0643554
Low Jitter	8.80362	-0.140215
Low Jitter	19.551	0.946553
Low Jitter	12.0733	-1.55715
Low Jitter	20.6737	-1.56881
Low Jitter	15.9694	0.401554
Low Jitter	15.4931	-1.52589
Low Jitter	17.1429	0.0117633
Low Jitter	14.7616	-1.0701
Low Jitter	11.0081	-0.193647
