# Supplementary material for: Adaptive oscillators support Bayesian prediction in temporal processing
Source: PLoS Comput Biol. 2023 Nov 27;19(11):e1011669. doi: 10.1371/journal.pcbi.1011669 (PMC10703266; doi:10.1371/journal.pcbi.1011669)
Supplement: S5 Data — (XLSX) [file pcbi.1011669.s009.xlsx]

## Sheet: fig5
Period	Rho_E
4.36907	-3.16
2.62144	-3.15
1.87246	-3.14
1.6384	-3.13
1.31072	-3.12
1.19156	-3.11
1.09227	-3.1
1.00825	-3.09
1.00825	-3.08
0.936229	-3.07
0.873813	-3.06
0.8192	-3.05
0.8192	-3.04
0.771012	-3.03
0.728178	-3.02
0.728178	-3.01
0.689853	-3
0.689853	-2.99
0.65536	-2.98
0.624152	-2.97
0.624152	-2.96
0.624152	-2.95
0.595782	-2.94
0.595782	-2.93
0.569878	-2.92
0.569878	-2.91
0.546133	-2.9
0.546133	-2.89
0.524288	-2.88
0.524288	-2.87
0.524288	-2.86
0.504123	-2.85
0.504123	-2.84
0.504123	-2.83
0.485452	-2.82
0.485452	-2.81
0.468114	-2.8
0.468114	-2.79
0.468114	-2.78
0.451972	-2.77
0.451972	-2.76
0.451972	-2.75
0.451972	-2.74
0.436907	-2.73
0.436907	-2.72
0.436907	-2.71
0.422813	-2.7
0.422813	-2.69
0.422813	-2.68
0.422813	-2.67
0.4096	-2.66
0.4096	-2.65
0.4096	-2.64
0.397188	-2.63
0.397188	-2.62
0.397188	-2.61
0.397188	-2.6
0.385506	-2.59
0.385506	-2.58
0.385506	-2.57
0.385506	-2.56
0.385506	-2.55
0.374491	-2.54
0.374491	-2.53
0.374491	-2.52
0.374491	-2.51
0.364089	-2.5
0.364089	-2.49
0.364089	-2.48
0.364089	-2.47
0.364089	-2.46
0.354249	-2.45
0.354249	-2.44
0.354249	-2.43
0.354249	-2.42
0.354249	-2.41
0.354249	-2.4
0.344926	-2.39
0.344926	-2.38
0.344926	-2.37
0.344926	-2.36
0.344926	-2.35
0.336082	-2.34
0.336082	-2.33
0.336082	-2.32
0.336082	-2.31
0.336082	-2.3
0.336082	-2.29
0.32768	-2.28
0.32768	-2.27
0.32768	-2.26
0.32768	-2.25
0.32768	-2.24
0.32768	-2.23
0.319688	-2.22
0.319688	-2.21
0.319688	-2.2
0.319688	-2.19
0.319688	-2.18
0.319688	-2.17
0.319688	-2.16
0.312076	-2.15
0.312076	-2.14
0.312076	-2.13
0.312076	-2.12
0.312076	-2.11
0.312076	-2.1
0.312076	-2.09
0.312076	-2.08
0.304819	-2.07
0.304819	-2.06
0.304819	-2.05
0.304819	-2.04
0.304819	-2.03
0.304819	-2.02
0.304819	-2.01
0.297891	-2
0.297891	-1.99
0.297891	-1.98
0.297891	-1.97
0.297891	-1.96
0.297891	-1.95
0.297891	-1.94
0.297891	-1.93
0.297891	-1.92
0.291271	-1.91
0.291271	-1.9
0.291271	-1.89
0.291271	-1.88
0.291271	-1.87
0.291271	-1.86
0.291271	-1.85
0.291271	-1.84
0.291271	-1.83
0.284939	-1.82
0.284939	-1.81
0.284939	-1.8
0.284939	-1.79
0.284939	-1.78
0.284939	-1.77
0.284939	-1.76
0.284939	-1.75
0.284939	-1.74
0.284939	-1.73
0.278877	-1.72
0.278877	-1.71
0.278877	-1.7
0.278877	-1.69
0.278877	-1.68
0.278877	-1.67
0.278877	-1.66
0.278877	-1.65
0.278877	-1.64
0.278877	-1.63
0.278877	-1.62
0.278877	-1.61
0.273067	-1.6
0.273067	-1.59
0.273067	-1.58
0.273067	-1.57
0.273067	-1.56
0.273067	-1.55
0.273067	-1.54
0.273067	-1.53
0.273067	-1.52
0.273067	-1.51
0.273067	-1.5
0.273067	-1.49
0.267494	-1.48
0.267494	-1.47
0.267494	-1.46
0.267494	-1.45
0.267494	-1.44
0.267494	-1.43
0.267494	-1.42
0.267494	-1.41
0.267494	-1.4
0.267494	-1.39
0.267494	-1.38
0.267494	-1.37
0.267494	-1.36
0.267494	-1.35
0.267494	-1.34
0.262144	-1.33
0.262144	-1.32
0.262144	-1.31
0.262144	-1.3
0.262144	-1.29
0.262144	-1.28
0.262144	-1.27
0.262144	-1.26
0.262144	-1.25
0.262144	-1.24
0.262144	-1.23
0.262144	-1.22
0.262144	-1.21
0.262144	-1.2
0.262144	-1.19
0.262144	-1.18
0.262144	-1.17
0.257004	-1.16
0.257004	-1.15
0.257004	-1.14
0.257004	-1.13
0.257004	-1.12
0.257004	-1.11
0.257004	-1.1
0.257004	-1.09
0.257004	-1.08
0.257004	-1.07
0.257004	-1.06
0.257004	-1.05
0.257004	-1.04
0.257004	-1.03
0.257004	-1.02
0.257004	-1.01
0.257004	-1
0.257004	-0.99
0.257004	-0.98
0.257004	-0.97
0.257004	-0.96
0.252062	-0.95
0.252062	-0.94
0.252062	-0.93
0.252062	-0.92
0.252062	-0.91
0.252062	-0.9
0.252062	-0.89
0.252062	-0.88
0.252062	-0.87
0.252062	-0.86
0.252062	-0.85
0.252062	-0.84
0.252062	-0.83
0.252062	-0.82
0.252062	-0.81
0.252062	-0.8
0.252062	-0.79
0.252062	-0.78
0.252062	-0.77
0.252062	-0.76
0.252062	-0.75
0.252062	-0.74
0.252062	-0.73
0.252062	-0.72
0.252062	-0.71
0.252062	-0.7
0.252062	-0.69
0.252062	-0.68
0.252062	-0.67
0.247306	-0.66
0.247306	-0.65
0.247306	-0.64
0.247306	-0.63
0.247306	-0.62
0.247306	-0.61
0.247306	-0.6
0.247306	-0.59
0.247306	-0.58
0.247306	-0.57
0.247306	-0.56
0.247306	-0.55
0.247306	-0.54
0.247306	-0.53
0.247306	-0.52
0.247306	-0.51
0.247306	-0.5
0.247306	-0.49
0.247306	-0.48
0.247306	-0.47
0.247306	-0.46
0.247306	-0.45
0.247306	-0.44
0.247306	-0.43
0.247306	-0.42
0.247306	-0.41
0.247306	-0.4
0.247306	-0.39
0.247306	-0.38
0.247306	-0.37
0.247306	-0.36
0.247306	-0.35
0.247306	-0.34
0.247306	-0.33
0.247306	-0.32
0.247306	-0.31
0.247306	-0.3
0.247306	-0.29
0.247306	-0.28
0.247306	-0.27
0.247306	-0.26
0.247306	-0.25
0.247306	-0.24
0.247306	-0.23
0.247306	-0.22
0.247306	-0.21
0.247306	-0.2
0.247306	-0.19
0.247306	-0.18
0.247306	-0.17
0.247306	-0.16
0.247306	-0.15
0.247306	-0.14
0.247306	-0.13
0.247306	-0.12
0.247306	-0.11
0.247306	-0.1
0.247306	-0.09
0.247306	-0.08
0.247306	-0.07
0.247306	-0.06
0.247306	-0.05
0.247306	-0.04
0.247306	-0.03
0.247306	-0.02
0.247306	-0.01
0.247306	0
