# Supplementary material for: Adaptive oscillators support Bayesian prediction in temporal processing
Source: PLoS Comput Biol. 2023 Nov 27;19(11):e1011669. doi: 10.1371/journal.pcbi.1011669 (PMC10703266; doi:10.1371/journal.pcbi.1011669)
Supplement: S6 Data — (XLSX) [file pcbi.1011669.s010.xlsx]

## Sheet: figS1
Diff. Model Predictions	Noise all previous Tones	Noise Last Tone
0.0540174	0.253658	0.07033
0.0150131	0.571823	0.0451855
0.0257796	0.55237	0.0598643
0.0609387	0.360256	0.0473154
0.0216864	0.182311	0.0167996
0.00171333	0.465372	0.0429573
0.00155373	0.166551	0.0246344
0.0465829	0.780191	0.0368004
0.0590898	1.06658	0.0509549
0.0402148	0.25139	0.0516001
0.00620685	0.125584	0.0128695
0.0330071	0.181918	0.0133155
0.0368341	0.225149	0.0676734
0.013731	0.233091	0.0343682
0.0380368	0.478191	0.0261105
0.0513709	0.267923	0.109736
0.0387985	0.295549	0.0263727
0.0208571	0.410875	0.0361951
0.0279206	0.602114	0.096741
0.0314615	0.38211	0.0516969
0.047903	0.280655	0.100478
0.00812742	0.353094	0.026014
0.0545517	0.488132	0.0657823
0.0269503	0.194904	0.0185552
0.0320749	0.46593	0.0599906
0.015272	0.439399	0.0461177
0.0451501	0.381693	0.0106085
0.0181373	0.464326	0.0340226
0.0371067	0.275445	0.060802
0.038067	0.500589	0.0385247
0.0422019	0.878435	0.0514307
0.014138	0.133307	0.0227823
0.0475176	0.413746	0.077134
0.0162874	0.260707	0.0332636
0.00365738	0.370004	0.0259896
0.0397314	0.47869	0.0420575
0.0125375	0.269199	0.0164449
0.0164319	0.422631	0.0529254
0.079269	0.744254	0.0621021
0.0109785	0.245987	0.0220923
0.0200541	0.423692	0.0556738
0.0215036	0.255264	0.0196724
0.0487545	0.318911	0.110053
0.0406382	0.478831	0.0508424
0.0410311	0.678629	0.0591184
0.0609219	0.316439	0.0372703
0.0131831	0.436353	0.0566546
0.0411286	0.331596	0.0552327
0.0553271	0.609486	0.0606532
0.00665729	0.171109	0.0271902
0.0871778	0.950129	0.136355
0.0355404	0.19738	0.0254193
0.00264644	0.591861	0.0288091
0.013051	0.251994	0.0479072
0.0107599	0.200508	0.044869
0.0177067	0.349006	0.0592761
0.062196	0.5882	0.103486
0.00457541	0.550582	0.0195029
0.0312233	0.336406	0.0479719
0.0461301	0.344693	0.0766343
0.0496794	0.362142	0.0488757
0.0651685	0.390574	0.052344
0.0435232	0.308347	0.0471283
0.00604712	0.191733	0.0435127
0.0679285	0.224942	0.0711136
0.0715622	0.443316	0.0570491
0.0240261	0.467509	0.0484422
0.00780835	0.374969	0.0165654
0.0651425	0.750839	0.0760526
0.000104449	0.202022	0.0360548
0.0723256	0.36734	0.10798
0.0632328	0.232147	0.0388969
0.0705688	0.31959	0.0773246
0.0253101	0.337394	0.0637981
0.0220366	0.18425	0.0276802
0.0573431	0.626149	0.0399412
0.000637306	0.118123	0.00744968
0.00669306	0.268225	0.0302979
0.0484324	0.717824	0.0398305
0.00751637	0.18316	0.0367266
0.00609744	0.379756	0.0591384
0.0129888	0.381689	0.0496633
0.00505181	0.595352	0.0579541
0.0218201	0.594763	0.0516346
0.0493197	0.591983	0.0516524
0.0486435	0.228665	0.0543022
0.0317354	0.282132	0.0473193
0.03643	0.396549	0.0347922
0.0237174	0.137655	0.038439
0.0103687	0.142123	0.0244987
0.0333927	0.352023	0.0416006
0.0425613	0.374729	0.019917
0.0488847	0.211795	0.0376381
0.0446481	0.511572	0.0463021
0.0277448	0.337209	0.0595565
0.0329781	0.167758	0.0312024
0.0458596	0.355875	0.030143
0.0426531	0.361936	0.0298886
0.0173554	0.190327	0.0109327
0.0283438	0.169436	0.0396299
0.00839137	0.251167	0.02547
0.0392815	0.261137	0.0603608
0.00879258	0.393668	0.0435791
0.0324388	0.222991	0.0365341
0.0393177	0.317089	0.0330209
0.00346474	0.443537	0.0249313
0.00291181	0.660768	0.0542971
0.0655101	0.329457	0.0560068
0.0189593	0.382444	0.0742654
0.0314571	0.328889	0.0597855
0.0355449	0.3159	0.0324816
0.0451077	0.414773	0.0519365
0.0402988	0.288938	0.0246336
0.055029	0.519358	0.0653031
0.0562714	0.463547	0.0828663
0.0568382	0.656694	0.0797119
0.039532	0.254465	0.0830121
0.144273	1.00925	0.121421
0.0332723	0.693809	0.0275546
0.0452591	0.263912	0.0592087
0.0359955	0.213667	0.0265485
0.0529101	0.344519	0.0296712
0.0325039	0.230731	0.0202817
0.00724189	0.237324	0.00972943
0.00236827	0.344967	0.0383914
0.0215574	0.448065	0.0364286
0.0492339	0.409398	0.0270473
0.0706707	0.562143	0.0516578
0.00551755	0.201361	0.0484123
0.0391921	0.419769	0.0727503
0.0476077	0.326647	0.0330756
0.0438694	0.527476	0.0628081
0.000344218	0.327774	0.0217884
0.031223	0.225723	0.0323641
0.0210683	0.334921	0.0510065
0.0284839	0.275262	0.0452961
0.0285953	0.381684	0.0419192
0.0291714	0.614931	0.0824966
0.036379	0.473749	0.0244444
0.0379676	0.232138	0.0470671
0.0289933	0.54785	0.0567386
0.0372586	0.525223	0.046893
0.00167407	0.512534	0.0293929
0.0521028	0.421129	0.0636505
0.0655457	0.757167	0.0673007
0.0186396	0.735027	0.0627546
0.00166553	0.23825	0.0300951
0.0291262	0.283328	0.0710559
0.0299909	0.623975	0.0536709
0.0303299	0.264192	0.066815
0.0106264	0.316134	0.0345216
0.0313453	0.413442	0.042127
0.0257053	0.225816	0.0147742
0.0489613	0.21034	0.0386356
0.0494306	0.375906	0.0605781
0.0181067	0.49832	0.0134507
0.0259916	0.365937	0.068075
0.0121537	0.315523	0.0371108
0.0113726	0.264927	0.0154343
0.0149349	0.355085	0.0371386
0.0522239	0.49428	0.0783376
0.0138231	0.670404	0.0330003
0.0360723	0.187345	0.0373171
0.0019317	0.235418	0.0264226
0.0129931	0.248514	0.0181287
0.0361123	0.240421	0.039908
0.0274775	0.420704	0.0378201
0.0128336	0.667496	0.0562089
0.0450042	0.309069	0.0466052
0.0191051	0.15119	0.00774776
0.00411053	0.205009	0.0161287
0.0196844	0.506339	0.0210319
0.0125329	0.229627	0.0190236
0.0238703	0.445592	0.0381631
0.0193978	0.676586	0.0755406
0.0545598	0.559285	0.058597
0.0464336	0.412616	0.0488933
0.019327	0.501923	0.0434516
0.0416528	0.398156	0.0294923
0.0462768	0.444855	0.0512995
0.0482025	0.25754	0.0709297
0.0434177	0.507841	0.0371847
0.0534527	0.423959	0.0330334
0.00205569	0.219208	0.0178079
0.0125439	0.305843	0.0425997
0.0796617	0.399079	0.0205531
0.080686	0.372176	0.042113
0.0639546	0.573754	0.0632827
0.0190117	0.373174	0.0250501
0.0325186	0.278607	0.0357959
0.00427276	0.846088	0.0603444
0.0360378	0.476914	0.0642709
0.00529756	0.307471	0.0354744
0.00241752	0.433472	0.0785081
0.0121563	0.230444	0.0471513
0.0471728	0.479344	0.067318
0.0405473	0.650096	0.06824
0.0363805	0.538091	0.0323486
0.0469906	0.224599	0.0613221
0.023471	0.420804	0.0584739
0.0149074	0.201729	0.0641617
0.0227383	0.446222	0.0238891
0.0573778	0.67625	0.0421444
0.059307	0.714403	0.115752
0.0406397	0.460173	0.0279568
0.0286117	0.208205	0.0472014
0.00696452	0.220352	0.0178957
0.0245146	0.903714	0.044063
0.0316075	0.221972	0.0426649
0.0668846	0.50175	0.0335097
0.0318643	0.630598	0.0949018
0.0395836	0.193021	0.0386655
0.0398417	0.360056	0.0788232
0.0353301	0.240702	0.0312559
0.0287384	0.395172	0.0241314
0.00780809	0.340404	0.0414945
0.0151611	0.445646	0.0822432
0.0532547	0.352983	0.059404
0.0614198	0.320625	0.0595446
0.0110929	0.311843	0.0426522
0.00489599	0.219791	0.0495263
0.0750918	0.371274	0.0563474
0.0750134	0.733597	0.0901727
0.0290264	0.278173	0.0342862
0.0128527	0.451139	0.0359403
0.0174393	0.333351	0.0412784
0.0300375	0.279708	0.0599924
0.0223174	0.374562	0.0616683
0.0301944	0.398326	0.040079
0.0963336	0.499879	0.0928786
0.0722604	0.531003	0.0700233
0.0712647	0.929336	0.0736482
0.0561805	0.314529	0.0899219
0.00406161	0.200148	0.0431771
0.0503999	0.245319	0.0431904
0.0435135	0.328773	0.043874
0.000206147	0.264358	0.0318723
0.0654542	0.416112	0.0687448
0.0358009	0.221382	0.0567108
0.0538809	0.39899	0.033502
0.00657188	0.0954353	0.0415048
0.04341	0.369732	0.0579856
0.0266536	0.345244	0.0421541
0.00527265	0.203661	0.0181771
0.0685801	0.324132	0.0539139
0.0066466	0.425415	0.0574792
0.00582154	0.212452	0.0363852
0.0680227	0.579081	0.0814559
0.0327601	0.332676	0.0685397
0.0556706	0.208976	0.029445
0.0364689	0.336027	0.0456705
0.0262717	0.695823	0.0955944
0.0598219	0.403711	0.0846814
0.00375327	0.293423	0.0203119
0.00298187	0.45501	0.0544965
0.0464414	0.300138	0.0529551
0.0454185	0.382895	0.0967464
0.00892005	0.209999	0.027104
0.0321539	0.43285	0.0716497
0.0328216	0.198958	0.0173791
0.0458951	0.459682	0.0476771
0.00617061	0.212035	0.0207993
0.0377291	0.475322	0.0291623
0.0537323	0.371779	0.0463862
0.0275736	0.304478	0.04943
0.0574108	0.443632	0.0484773
0.042957	0.313996	0.0495376
0.0064126	0.529369	0.0140501
0.0403001	0.271925	0.0205519
0.0339504	0.327546	0.0363347
0.0134708	0.330269	0.0247147
0.0320092	0.263597	0.0286214
0.0405333	0.486113	0.055271
0.0262815	0.528009	0.0835346
0.0246214	0.26782	0.0614889
0.013708	0.252821	0.0451343
0.0308269	0.541927	0.0611015
0.0457686	0.294574	0.0560673
0.0507478	0.305366	0.0394124
0.0561528	0.286429	0.0373976
0.0648039	0.733076	0.132065
0.0219778	0.42157	0.0425179
0.0229664	0.417778	0.0341694
0.0390275	0.340251	0.0604944
0.0439058	0.598746	0.0770577
0.0263489	0.108457	0.0680392
0.0467591	0.512495	0.0288194
0.000456127	0.488119	0.0506814
0.0425216	0.242869	0.0570995
0.0604943	0.217855	0.058768
0.0100711	0.204532	0.00411726
0.00195292	0.125475	0.0189337
0.00436583	0.288983	0.046938
0.0805133	0.319702	0.0923516
0.0743405	0.61927	0.0864308
0.0508872	0.438577	0.0583487
0.0773715	0.438346	0.0551064
0.032185	0.310386	0.03262
0.0649612	0.308939	0.0414558
0.04813	0.34461	0.037363
0.0363328	0.496009	0.0369134
0.0485793	0.32894	0.0447892
0.0344526	0.225232	0.0324803
0.0333566	0.184222	0.0409197
0.0599318	0.286021	0.0865531
0.000364203	0.606705	0.0644103
0.0318999	0.534603	0.04465
0.00484718	0.3421	0.0399125
0.0661206	0.446519	0.0486641
0.0337955	0.514441	0.0354126
0.0415719	0.377142	0.0457556
0.0857736	0.585811	0.0740604
0.0315491	0.534167	0.0419493
0.0743454	0.339262	0.0798431
0.0344361	0.473517	0.0442852
0.0772183	0.333811	0.0546504
0.0561168	0.371382	0.0491121
0.0693252	0.281417	0.0684719
0.0472132	0.751197	0.0377142
0.00745294	0.240912	0.00302691
0.0120841	0.175338	0.0530013
0.02087	0.191403	0.0147398
0.017301	0.358465	0.0289269
0.0180006	0.577674	0.0574721
0.0368232	0.38541	0.0274304
0.018266	0.291789	0.0209915
0.0233443	0.191347	0.00957096
0.0181605	0.378525	0.0417367
0.0103286	0.396024	0.0389223
0.0485239	0.447616	0.0397598
0.0153566	0.634228	0.0464784
0.0600668	0.341821	0.0163068
0.051324	0.496203	0.0388006
0.0268916	0.258654	0.0287119
0.0339424	0.437723	0.0575892
0.113575	0.820692	0.139099
0.0160078	0.431386	0.0308804
0.0189445	0.31255	0.0415578
0.00405214	0.329797	0.0254248
0.0112547	0.213208	0.0448863
0.0243158	0.230373	0.0455646
0.0262613	0.308762	0.041888
0.0135315	0.281034	0.0636364
0.0839618	0.38642	0.121949
0.0118788	0.273724	0.0351548
0.0780877	0.585923	0.0552402
0.0288099	0.389382	0.0357293
0.0434064	0.423508	0.0359643
0.0150014	0.125207	0.0220197
0.0230436	0.273991	0.0389433
0.0682346	0.325622	0.039037
0.00427647	0.419174	0.0287438
0.0349839	0.400651	0.0437924
0.0614668	0.309878	0.0343332
0.0348639	0.511936	0.0337313
0.0151997	0.289654	0.0330578
0.0306103	0.220109	0.0343318
0.0525888	0.294335	0.0330851
0.0207389	0.591134	0.0588534
0.0360311	0.235557	0.0497172
0.0401236	0.188041	0.0214262
0.00856385	0.578862	0.0343801
0.0156737	0.229664	0.0359607
0.0138298	0.285306	0.0524783
0.0378717	0.222386	0.052844
0.00705293	0.146756	0.0283796
0.0372368	0.272984	0.0485838
0.060519	0.327517	0.0557001
0.02437	0.298334	0.0429651
0.0358854	0.344031	0.0456419
0.0681187	0.341422	0.064548
0.0548502	0.295416	0.0311531
0.0222301	0.258182	0.0489884
0.02389	0.331224	0.0673562
0.0450998	0.134964	0.05359
0.0221218	0.288919	0.0240035
0.0826483	0.63122	0.0891068
0.0376616	0.322118	0.0487278
0.0515415	0.257595	0.0533878
0.0129027	0.631255	0.0474452
0.0249377	0.197449	0.0182368
0.0283549	0.337954	0.0937705
0.0141294	0.328691	0.0433113
0.0178299	0.227635	0.0527698
0.0322735	0.226476	0.0146142
0.104233	0.721556	0.0449436
0.0218936	0.247342	0.0182325
0.0829331	0.992479	0.0427812
0.0231294	0.383875	0.0786781
0.0688244	0.420217	0.0907668
0.0692104	0.64076	0.0767513
0.0735219	0.416297	0.061328
0.00862693	0.296616	0.041645
0.00429567	0.248499	0.0228755
0.0586193	0.333728	0.0811969
0.0608969	0.373847	0.0351863
0.0378471	0.392497	0.0463836
0.0145986	0.23515	0.0492574
0.0411153	0.291759	0.0572811
0.0650539	0.891205	0.0757203
0.0403661	0.844137	0.0588145
0.00928096	0.218173	0.0223719
0.0563161	0.407924	0.130866
0.0418689	0.342884	0.0236388
0.0137744	0.371002	0.0243584
0.0399284	0.412371	0.0330709
0.0241709	0.217653	0.0355288
0.0875429	0.413148	0.0429871
0.0106379	0.460991	0.0326641
0.111204	0.589312	0.0817251
0.00860693	0.493468	0.0340498
0.054627	0.353444	0.0566524
0.00265265	0.383824	0.0319184
0.0748762	0.431255	0.0477761
0.022427	0.427461	0.0336847
0.0226862	0.237816	0.0671161
0.125942	0.478894	0.141064
0.0257527	0.669102	0.0253024
0.027961	0.465446	0.0473908
0.0412544	0.677297	0.035972
0.0470579	0.274405	0.0761553
0.0280156	0.227949	0.0617814
0.0130834	0.232538	0.0286559
0.0698549	0.317761	0.107475
0.0868765	0.445832	0.107942
0.0751526	0.559997	0.0578039
0.0564987	0.312821	0.0855574
0.00340551	0.23559	0.0665235
0.0738567	0.544266	0.0917332
0.0243422	0.305391	0.0306587
0.0192703	0.234209	0.0341484
0.0243556	0.386308	0.0737258
0.0116266	0.44151	0.0646702
0.0495676	0.340387	0.0604379
0.0114508	0.452284	0.0350703
0.0129224	0.665033	0.0480479
0.0366865	0.39658	0.0431785
0.00889255	0.284399	0.0340204
0.0252451	0.624691	0.0728049
0.0752772	0.405862	0.0877313
0.00912696	0.18517	0.0459562
0.0604091	0.382027	0.0304878
0.00941589	0.464443	0.0413493
0.0426297	0.364233	0.0301987
0.0128682	0.718908	0.0327694
0.0161449	0.361711	0.0169494
0.0290499	0.190074	0.0874251
0.00994772	0.0937916	0.0313958
0.0438488	0.462461	0.0619542
0.0598069	0.407955	0.0754246
0.00567999	0.221183	0.0363305
0.0359404	0.429383	0.0633038
0.0120026	0.199475	0.0309212
0.0441783	0.195506	0.0207683
0.0128821	0.282291	0.0583582
0.0226921	0.278784	0.0374001
0.0269714	0.417484	0.0397408
0.00896932	0.224727	0.0243866
0.039416	0.418616	0.0311725
0.0304616	0.545985	0.0165491
0.01647	0.708247	0.0386887
0.0172169	0.31728	0.0409612
0.0363481	0.159056	0.0415475
0.0471706	0.419852	0.063991
0.010797	0.256282	0.0234245
0.00150357	0.401489	0.0390883
0.011912	0.356677	0.0364843
0.0461401	0.192696	0.050589
0.0321342	0.278015	0.0267028
0.0594958	0.495562	0.0882537
0.0382603	0.383601	0.0595562
0.028606	0.540468	0.0671684
0.00146868	0.624758	0.0349044
0.0320216	0.204587	0.0496327
0.0007761	0.422697	0.0266459
0.0454045	0.287892	0.0358023
0.0272065	0.319591	0.0295771
0.0691734	0.311551	0.0565743
0.099815	0.595119	0.0432652
0.0550401	0.532035	0.0342542
0.0329557	0.189858	0.0193156
0.0585256	0.290824	0.0651209
0.0237886	0.46535	0.0713229
0.0328306	0.462549	0.103181
0.0231698	0.271192	0.0546592
0.0391667	0.443376	0.0473038
0.0382478	0.5815	0.0403237
0.012043	0.265054	0.0634246
0.0682645	0.350237	0.0448627
0.026421	0.266939	0.0268378
0.0312941	0.216084	0.0289918
0.0346517	0.3341	0.037172
0.0278736	0.27772	0.0508899
0.0126575	0.177008	0.0277671
0.0468126	0.343322	0.0761838
0.0273345	0.320764	0.0219168
0.00632694	0.364948	0.0493833
0.0311786	0.436143	0.0320817
0.0414272	0.644994	0.0549229
0.0541097	0.346979	0.0218397
