# Supplementary material for: Adaptive oscillators support Bayesian prediction in temporal processing
Source: PLoS Comput Biol. 2023 Nov 27;19(11):e1011669. doi: 10.1371/journal.pcbi.1011669 (PMC10703266; doi:10.1371/journal.pcbi.1011669)
Supplement: S7 Data — (XLSX) [file pcbi.1011669.s011.xlsx]

## Sheet: Panel B
Coupling Parameter (K)	Relative	Absolute
0.001	0.0549862	0.0463298
0.00114636	0.0849791	0.0334115
0.00131415	0.122742	0.0478663
0.00150649	0.0583081	0.0327335
0.00172698	0.0987082	0.0568392
0.00197975	0.114207	0.0136071
0.00226951	0.0840544	0.0537508
0.00260168	0.0644168	0.0583666
0.00298247	0.121194	0.108797
0.00341899	0.0734844	0.0507576
0.00391941	0.0872924	0.037387
0.00449306	0.103262	0.0654615
0.00515068	0.176727	0.107153
0.00590455	0.0919563	0.027958
0.00676875	0.0786593	0.0195615
0.00775944	0.121014	0.0417418
0.00889513	0.0656905	0.0142301
0.0101971	0.12939	0.0605272
0.0116895	0.118848	0.0500559
0.0134004	0.129032	0.0540888
0.0153617	0.157942	0.0584518
0.0176101	0.20484	0.0922887
0.0201876	0.239956	0.0684409
0.0231423	0.182299	0.0783797
0.0265295	0.207611	0.12168
0.0304124	0.287501	0.13115
0.0348637	0.303378	0.131702
0.0399664	0.303405	0.186082
0.045816	0.417266	0.19095
0.0525217	0.364196	0.181719
0.0602089	0.424523	0.191733
0.0690213	0.471087	0.287149
0.0791234	0.503435	0.270392
0.0907041	0.524015	0.329198
0.10398	0.537998	0.314925
0.119199	0.555797	0.338495
0.136645	0.627052	0.384745
0.156645	0.673738	0.393824
0.179571	0.705721	0.406572
0.205854	0.729672	0.472519
0.235983	0.751706	0.454154
0.270522	0.738614	0.517702
0.310117	0.70786	0.474123
0.355506	0.637768	0.519714
0.407539	0.666885	0.583727
0.467188	0.633389	0.535303
0.535567	0.587301	0.605354
0.613954	0.587337	0.618678
0.703814	0.537238	0.592596
0.806826	0.540612	0.629605
0.924915	0.395577	0.562307
1.06029	0.417269	0.569311
1.21547	0.400857	0.592651
1.39337	0.389722	0.571979
1.59731	0.331663	0.553758
1.8311	0.362126	0.580003
2.0991	0.329014	0.552802
2.40633	0.362126	0.610963
2.75853	0.410513	0.659389
3.16228	0.479173	0.731076

## Sheet: Panel C
Coupling Parameter (K)	Relative	Absolute
0.001	0.0439171	0.0484744
0.00114636	0.0546367	0.0259702
0.00131415	0.0321013	0.0545422
0.00150649	0.0430156	0.0357291
0.00172698	0.0402783	0.0857239
0.00197975	0.103136	0.0815277
0.00226951	0.0323013	0.0468381
0.00260168	0.0588364	0.0698237
0.00298247	0.0347674	0.0209305
0.00341899	0.0847085	0.0710615
0.00391941	0.0615611	0.0810923
0.00449306	0.0466531	0.0390127
0.00515068	0.0345982	0.0678385
0.00590455	0.073748	0.088557
0.00676875	0.0655608	0.0921325
0.00775944	0.0340425	0.022657
0.00889513	0.0772535	0.0837552
0.0101971	0.0318176	0.0838484
0.0116895	0.0579918	0.0545547
0.0134004	0.0166841	0.0430713
0.0153617	0.0646894	0.0685602
0.0176101	0.0458132	0.0331223
0.0201876	0.0261513	0.011122
0.0231423	0.0754374	0.119975
0.0265295	0.0189496	0.0404067
0.0304124	0.048834	0.0716942
0.0348637	0.0594156	0.0778053
0.0399664	0.0880174	0.0809742
0.045816	0.0436675	0.0774466
0.0525217	0.121653	0.106953
0.0602089	0.104348	0.146302
0.0690213	0.184683	0.118065
0.0791234	0.130172	0.146186
0.0907041	0.209006	0.181834
0.10398	0.207481	0.236771
0.119199	0.178903	0.213189
0.136645	0.272718	0.245721
0.156645	0.247128	0.242174
0.179571	0.322206	0.315072
0.205854	0.292083	0.32252
0.235983	0.336424	0.334517
0.270522	0.35767	0.397836
0.310117	0.469905	0.471681
0.355506	0.467467	0.478572
0.407539	0.515985	0.520172
0.467188	0.53644	0.55947
0.535567	0.519189	0.570036
0.613954	0.537439	0.563944
0.703814	0.504041	0.591489
0.806826	0.502527	0.601104
0.924915	0.486864	0.550235
1.06029	0.427506	0.595803
1.21547	0.408214	0.567157
1.39337	0.376401	0.558213
1.59731	0.371218	0.536567
1.8311	0.313448	0.525375
2.0991	0.338247	0.565161
2.40633	0.381378	0.567137
2.75853	0.3934	0.609266
3.16228	0.49688	0.695483

## Sheet: Panel D
Slope Abs + Slope Rel	Slope Abs - Slope Rel
0.430071	0.157528
0.449849	-0.052765
0.383065	-0.112769
0.324507	-0.0739206
0.317862	-0.0550224
0.377456	-0.155398
0.579365	0.0191835
0.296909	0.0778129
0.562974	-0.0351117
0.412037	-0.130537
0.146027	0.0293056
0.476671	-0.113735
0.746897	0.0198293
0.449443	-0.103443
0.223322	-0.0201774
0.261048	0.112115
0.301957	0.0212416
0.712591	-0.140496
0.742692	-0.107264
0.921976	-0.0700886
0.605869	0.0556418
0.894436	-0.0261262
0.852896	-0.158235
0.748746	-0.0577558
1.31409	-0.101407
1.47904	-0.316883
0.956703	-0.305777
1.26545	-0.252227
1.31293	-0.453282
1.731	-0.106541
1.74601	-0.250541
2.12711	-0.360837
1.95814	-0.371384
2.0695	-0.455533
2.21768	-0.316253
1.99517	-0.27662
2.99942	-0.276026
2.90167	-0.420465
2.89795	-0.462438
2.37525	-0.374869
2.75028	-0.486921
2.55242	-0.198574
2.45533	-0.418236
2.39727	-0.154075
2.87731	0.00868023
2.57602	-0.197674
2.63647	0.185357
2.32404	0.0469536
2.53772	0.0693766
2.13895	0.231498
1.90377	0.161868
1.84251	0.299296
2.56881	0.311514
2.34397	0.242418
1.90425	0.559816
2.36196	0.324985
1.9944	0.251916
2.61837	0.616633
2.41703	0.476987
2.8369	0.805865

## Sheet: Panel E
Slope Abs + Slope Rel	Slope Abs - Slope Rel
0.327704	0.0540159
0.312639	-0.0418188
0.184341	-0.000177476
0.130687	-0.00530705
0.406339	0.133103
0.315842	-0.106687
0.363183	-0.0261113
0.529686	0.0880126
0.299146	-0.122273
0.260794	-0.0572487
0.2801	0.0964713
0.354508	-0.24979
0.10924	-0.0224954
0.448597	0.0114737
0.255975	0.00360289
0.179784	0.0952366
0.350428	0.0596167
0.26804	0.0567361
0.473762	-0.0661434
0.137363	0.0105757
0.470565	0.0664872
0.403381	-0.0870348
0.113061	0.0578377
0.397265	0.034551
0.276048	0.0333676
0.211456	0.137235
0.221099	0.0828349
0.40191	0.065174
0.323193	0.0985286
0.759911	-0.0345458
0.464819	-0.00770476
0.775846	-0.146727
0.163248	0.106727
0.774956	-0.00613599
0.701672	-0.0469837
0.751137	0.0583361
1.2838	-0.198906
0.747749	0.191787
1.38548	-0.038353
0.858427	-0.0230964
1.45465	0.0537633
1.29297	0.150737
1.95785	0.265167
1.94692	0.130929
2.50202	0.186722
2.47237	0.109737
2.38608	0.212841
2.38994	0.119769
1.81007	-0.0720798
1.60277	0.344757
1.90862	0.357322
1.88597	0.263337
1.59408	0.493275
2.17879	0.373288
1.74593	0.277211
1.42043	0.408848
2.25924	0.401409
2.52435	0.514379
2.46043	0.430277
2.90509	0.49891

## Sheet: Panel F
Phase of Stimulation	Phase Response (k=0.02)	Phase Response (k=0.1)	Phase Response (k=0.2)	Phase Response (k=0.3)	Phase Response (k=0.4)	Phase Response (k=0.5)	Phase Response (k=0.6)	Phase Response (k=0.7)	Phase Response (k=0.8)	Phase Response (k=0.9)	Phase Response (k=1.0)
0	0.0687919	0.29452	0.441254	0.448665	0.356904	0.202152	0.00880384	-0.207944	-0.438597	-0.677443	-0.921598
0.0251327	0.06744	0.285631	0.421472	0.420048	0.322199	0.163435	-0.0325495	-0.251017	-0.482795	-0.722585	-0.96773
0.0502655	0.0660346	0.276571	0.401623	0.391549	0.287747	0.125046	-0.0735317	-0.293697	-0.526619	-0.767437	-1.01363
0.0753982	0.0645774	0.267351	0.381724	0.363178	0.253552	0.0869907	-0.114139	-0.335981	-0.570075	-0.81201	-1.05929
0.100531	0.0630697	0.257982	0.361789	0.334946	0.21962	0.0492726	-0.154366	-0.377868	-0.613172	-0.85631	-1.10471
0.125664	0.0615132	0.248476	0.341832	0.306863	0.185958	0.0118963	-0.194209	-0.419358	-0.655921	-0.900342	-1.14986
0.150796	0.0599096	0.238843	0.321867	0.278936	0.152572	-0.0251335	-0.233665	-0.460451	-0.698329	-0.944109	-1.19476
0.175929	0.0582604	0.229094	0.301906	0.251175	0.119466	-0.0618123	-0.272729	-0.501151	-0.740408	-0.987609	-1.23937
0.201062	0.0565673	0.219239	0.281963	0.22359	0.0866474	-0.0981354	-0.311399	-0.54146	-0.782164	-1.03084	-1.28369
0.226195	0.0548321	0.209289	0.262048	0.196187	0.0541212	-0.134098	-0.349671	-0.581384	-0.823604	-1.07379	-1.3277
0.251327	0.0530566	0.199253	0.242175	0.168976	0.0218933	-0.169696	-0.387543	-0.620927	-0.864733	-1.11646	-1.37139
0.27646	0.0512424	0.18914	0.222353	0.141964	-0.0100308	-0.204924	-0.425014	-0.660095	-0.905554	-1.15883	-1.41475
0.301593	0.0493914	0.178961	0.202595	0.11516	-0.0416452	-0.239778	-0.462082	-0.698894	-0.946066	-1.2009	-1.45776
0.326726	0.0475054	0.168725	0.182909	0.0885703	-0.0729444	-0.274253	-0.498748	-0.737329	-0.986267	-1.24265	-1.50042
0.351858	0.0455863	0.158441	0.163307	0.0622033	-0.103923	-0.308346	-0.535012	-0.775404	-1.02615	-1.28408	-1.54271
0.376991	0.0436359	0.148117	0.143799	0.036066	-0.134575	-0.342052	-0.570876	-0.813124	-1.06572	-1.32516	-1.58462
0.402124	0.0416561	0.137762	0.124393	0.0101656	-0.164895	-0.375368	-0.60634	-0.850491	-1.10495	-1.3659	-1.62613
0.427257	0.0396488	0.127385	0.105098	-0.0154908	-0.194877	-0.408291	-0.641407	-0.887503	-1.14385	-1.40626	-1.66725
0.452389	0.0376158	0.116994	0.0859248	-0.0408964	-0.224517	-0.440816	-0.676078	-0.924162	-1.18241	-1.44626	-1.70796
0.477522	0.0355591	0.106596	0.0668808	-0.0660443	-0.253809	-0.472943	-0.710355	-0.960463	-1.2206	-1.48586	-1.74824
0.502655	0.0334807	0.0962011	0.0479746	-0.0909281	-0.282748	-0.504668	-0.744239	-0.996403	-1.25843	-1.52507	-1.7881
0.527788	0.0313823	0.0858154	0.0292144	-0.115541	-0.311329	-0.535989	-0.777731	-1.03198	-1.29589	-1.56387	-1.82752
0.55292	0.0292661	0.0754467	0.0106083	-0.139877	-0.339546	-0.566904	-0.810831	-1.06718	-1.33295	-1.60225	-1.8665
0.578053	0.0271338	0.0651025	-0.00783611	-0.16393	-0.367396	-0.597413	-0.843538	-1.102	-1.36961	-1.6402	-1.90502
0.603186	0.0249875	0.05479	-0.0261113	-0.187693	-0.394873	-0.627513	-0.875849	-1.13643	-1.40586	-1.6777	-1.94309
0.628319	0.0228291	0.0445161	-0.0442098	-0.21116	-0.421974	-0.657203	-0.907762	-1.17046	-1.44168	-1.71476	-1.98069
0.653451	0.0206605	0.0342876	-0.0621246	-0.234326	-0.448693	-0.686481	-0.939273	-1.20408	-1.47708	-1.75136	-2.01782
0.678584	0.0184836	0.0241114	-0.0798486	-0.257185	-0.475026	-0.715346	-0.970377	-1.23729	-1.51202	-1.78749	-2.05447
0.703717	0.0163005	0.0139938	-0.0973752	-0.279731	-0.50097	-0.743795	-1.00107	-1.27007	-1.54652	-1.82315	-2.09064
0.728849	0.0141129	0.00394142	-0.114698	-0.301959	-0.526521	-0.771826	-1.03134	-1.30241	-1.58054	-1.85832	-2.12632
0.753982	0.0119228	-0.00603967	-0.13181	-0.323863	-0.551675	-0.799437	-1.06119	-1.3343	-1.61409	-1.89299	-2.16151
0.779115	0.00973216	-0.0159434	-0.148705	-0.345438	-0.576429	-0.826625	-1.0906	-1.36574	-1.64716	-1.92717	-2.1962
0.804248	0.00754284	-0.0257637	-0.165377	-0.366678	-0.600778	-0.853385	-1.11958	-1.3967	-1.67973	-1.96084	-2.23038
0.82938	0.00535672	-0.0354949	-0.18182	-0.38758	-0.624721	-0.879713	-1.1481	-1.42719	-1.7118	-1.99399	-2.26406
0.854513	0.00317567	-0.0451314	-0.198029	-0.408138	-0.648252	-0.905606	-1.17617	-1.45718	-1.74335	-2.02662	-2.29723
0.879646	0.00100155	-0.0546677	-0.213998	-0.428347	-0.671368	-0.931059	-1.20377	-1.48668	-1.77437	-2.05872	-2.32987
0.904779	-0.00116381	-0.0640984	-0.229722	-0.448203	-0.694068	-0.956066	-1.2309	-1.51567	-1.80487	-2.09029	-2.362
0.929911	-0.0033186	-0.0734183	-0.245194	-0.467702	-0.716346	-0.980621	-1.25754	-1.54414	-1.83483	-2.12131	-2.39359
0.955044	-0.00546101	-0.0826224	-0.260411	-0.486839	-0.738199	-1.00472	-1.28369	-1.57208	-1.86423	-2.15177	-2.42466
0.980177	-0.00758928	-0.0917058	-0.275367	-0.50561	-0.759625	-1.02836	-1.30934	-1.59949	-1.89308	-2.18169	-2.45519
1.00531	-0.00970165	-0.100664	-0.290058	-0.524012	-0.780618	-1.05152	-1.33448	-1.62635	-1.92136	-2.21103	-2.48518
1.03044	-0.0117964	-0.109492	-0.304479	-0.542041	-0.801177	-1.07421	-1.3591	-1.65265	-1.94907	-2.23981	-2.51463
1.05558	-0.0138718	-0.118185	-0.318626	-0.559693	-0.821297	-1.09642	-1.38319	-1.6784	-1.9762	-2.26801	-2.54352
1.08071	-0.0159263	-0.12674	-0.332494	-0.576964	-0.840975	-1.11815	-1.40675	-1.70357	-2.00273	-2.29563	-2.57186
1.10584	-0.0179582	-0.135152	-0.34608	-0.593852	-0.860206	-1.13938	-1.42977	-1.72816	-2.02867	-2.32266	-2.59964
1.13097	-0.0199658	-0.143417	-0.35938	-0.610354	-0.878988	-1.16011	-1.45225	-1.75216	-2.054	-2.34909	-2.62686
1.15611	-0.0219477	-0.151531	-0.372391	-0.626466	-0.897317	-1.18033	-1.47416	-1.77557	-2.07872	-2.37491	-2.65351
1.18124	-0.0239022	-0.159491	-0.385108	-0.642186	-0.91519	-1.20005	-1.49551	-1.79837	-2.10282	-2.40013	-2.67958
1.20637	-0.025828	-0.167293	-0.39753	-0.657512	-0.932603	-1.21924	-1.51629	-1.82056	-2.1263	-2.42473	-2.70507
1.2315	-0.0277236	-0.174934	-0.409653	-0.672441	-0.949552	-1.23792	-1.5365	-1.84214	-2.14913	-2.44871	-2.72998
1.25664	-0.0295875	-0.182411	-0.421474	-0.68697	-0.966035	-1.25607	-1.55613	-1.8631	-2.17133	-2.47205	-2.75429
1.28177	-0.0314184	-0.18972	-0.432991	-0.701099	-0.982049	-1.27369	-1.57516	-1.88342	-2.19288	-2.49476	-2.77801
1.3069	-0.033215	-0.19686	-0.444202	-0.714825	-0.997592	-1.29078	-1.59361	-1.90312	-2.21378	-2.51683	-2.80113
1.33204	-0.034976	-0.203826	-0.455105	-0.728147	-1.01266	-1.30732	-1.61146	-1.92217	-2.23401	-2.53824	-2.82363
1.35717	-0.0367003	-0.210618	-0.465697	-0.741063	-1.02725	-1.32333	-1.6287	-1.94057	-2.25358	-2.559	-2.84552
1.3823	-0.0383866	-0.217232	-0.475978	-0.753573	-1.04137	-1.33879	-1.64535	-1.95832	-2.27247	-2.5791	-2.86679
1.40743	-0.0400339	-0.223667	-0.485947	-0.765676	-1.055	-1.3537	-1.66138	-1.97542	-2.29068	-2.59852	-2.88743
1.43257	-0.0416411	-0.229921	-0.495601	-0.777371	-1.06815	-1.36806	-1.6768	-1.99186	-2.30821	-2.61726	-2.90743
1.4577	-0.0432071	-0.235991	-0.504941	-0.788658	-1.08082	-1.38187	-1.69161	-2.00764	-2.32505	-2.63532	-2.92678
1.48283	-0.0447312	-0.241877	-0.513966	-0.799537	-1.09301	-1.39513	-1.7058	-2.02275	-2.3412	-2.65269	-2.94549
1.50796	-0.0462123	-0.247577	-0.522676	-0.810009	-1.10472	-1.40783	-1.71938	-2.03719	-2.35664	-2.66935	-2.96353
1.5331	-0.0476497	-0.253089	-0.53107	-0.820073	-1.11594	-1.41998	-1.73233	-2.05096	-2.37138	-2.68532	-2.98091
1.55823	-0.0490425	-0.258414	-0.539149	-0.829731	-1.12668	-1.43158	-1.74467	-2.06406	-2.38541	-2.70057	-2.99761
1.58336	-0.0503902	-0.26355	-0.546913	-0.838985	-1.13694	-1.44263	-1.75639	-2.07648	-2.39873	-2.7151	-3.01363
1.6085	-0.051692	-0.268496	-0.554364	-0.847834	-1.14672	-1.45312	-1.76749	-2.08823	-2.41133	-2.7289	-3.02896
1.63363	-0.0529474	-0.273253	-0.561501	-0.856283	-1.15603	-1.46306	-1.77798	-2.09931	-2.42322	-2.74198	-3.04359
1.65876	-0.0541559	-0.277819	-0.568327	-0.864331	-1.16485	-1.47246	-1.78785	-2.10971	-2.43439	-2.75432	-3.05751
1.68389	-0.055317	-0.282195	-0.574843	-0.871983	-1.17321	-1.48131	-1.79711	-2.11944	-2.44484	-2.76592	-3.07071
1.70903	-0.0564304	-0.286381	-0.58105	-0.879241	-1.1811	-1.48962	-1.80576	-2.12849	-2.45456	-2.77677	-3.08318
1.73416	-0.0574956	-0.290378	-0.586951	-0.886107	-1.18852	-1.4974	-1.81381	-2.13688	-2.46357	-2.78687	-3.09492
1.75929	-0.0585125	-0.294185	-0.592547	-0.892586	-1.19548	-1.50464	-1.82126	-2.14461	-2.47185	-2.79622	-3.10591
1.78442	-0.0594809	-0.297803	-0.597842	-0.898681	-1.20198	-1.51135	-1.82811	-2.15168	-2.47941	-2.80481	-3.11616
1.80956	-0.0604006	-0.301234	-0.602839	-0.904397	-1.20803	-1.51754	-1.83437	-2.15809	-2.48626	-2.81263	-3.12564
1.83469	-0.0612715	-0.304478	-0.607539	-0.909737	-1.21364	-1.52322	-1.84005	-2.16385	-2.4924	-2.8197	-3.13436
1.85982	-0.0620936	-0.307536	-0.611946	-0.914706	-1.2188	-1.52839	-1.84515	-2.16896	-2.49782	-2.82601	NaN
1.88496	-0.0628671	-0.31041	-0.616064	-0.91931	-1.22353	-1.53305	-1.84968	-2.17344	-2.50254	-2.83155	3.13372
1.91009	-0.0635919	-0.313101	-0.619896	-0.923553	-1.22783	-1.53722	-1.85366	-2.1773	-2.50656	-2.83633	3.12735
1.93522	-0.0642682	-0.31561	-0.623446	-0.927442	-1.23171	-1.5409	-1.85708	-2.18053	-2.50989	-2.84035	3.12177
1.96035	-0.0648963	-0.31794	-0.626718	-0.930982	-1.23517	-1.54411	-1.85996	-2.18315	-2.51254	-2.84362	3.11698
1.98549	-0.0654764	-0.320092	-0.629716	-0.934179	-1.23824	-1.54685	-1.8623	-2.18517	-2.51451	-2.84613	3.113
2.01062	-0.0660088	-0.322068	-0.632445	-0.937041	-1.2409	-1.54913	-1.86413	-2.1866	-2.51581	-2.8479	3.10982
2.03575	-0.066494	-0.323871	-0.63491	-0.939573	-1.24318	-1.55096	-1.86544	-2.18746	-2.51646	-2.84893	3.10744
2.06088	-0.0669323	-0.325501	-0.637114	-0.941782	-1.24507	-1.55236	-1.86626	-2.18775	-2.51647	-2.84923	3.10586
2.08602	-0.0673243	-0.326963	-0.639062	-0.943677	-1.2466	-1.55332	-1.86659	-2.18749	-2.51586	-2.84882	3.10508
2.11115	-0.0676703	-0.328258	-0.640761	-0.945263	-1.24776	-1.55387	-1.86645	-2.1867	-2.51462	-2.84769	3.1051
2.13628	-0.067971	-0.329389	-0.642214	-0.94655	-1.24857	-1.55402	-1.86585	-2.18538	-2.51279	-2.84587	3.10591
2.16142	-0.068227	-0.330358	-0.643428	-0.947544	-1.24905	-1.55378	-1.86481	-2.18355	-2.51038	-2.84338	3.10751
2.18655	-0.068439	-0.331168	-0.644407	-0.948253	-1.24919	-1.55316	-1.86333	-2.18123	-2.50739	-2.84021	3.10988
2.21168	-0.0686075	-0.331822	-0.645157	-0.948687	-1.24901	-1.55218	-1.86144	-2.17844	-2.50386	-2.83641	3.11301
2.23681	-0.0687333	-0.332322	-0.645683	-0.948853	-1.24853	-1.55084	-1.85915	-2.1752	-2.49981	-2.83197	3.11689
2.26195	-0.0688172	-0.332672	-0.645992	-0.94876	-1.24775	-1.54917	-1.85648	-2.17151	-2.49524	-2.82693	3.1215
2.28708	-0.0688599	-0.332875	-0.646089	-0.948416	-1.24668	-1.54717	-1.85344	-2.16741	-2.49018	-2.8213	3.12683
2.31221	-0.0688621	-0.332933	-0.645979	-0.94783	-1.24534	-1.54486	-1.85005	-2.16291	-2.48466	-2.81511	3.13285
2.33734	-0.0688248	-0.332849	-0.645669	-0.947011	-1.24374	-1.54226	-1.84633	-2.15803	-2.4787	-2.80838	3.13955
2.36248	-0.0687488	-0.332626	-0.645165	-0.945968	-1.24188	-1.53938	-1.84229	-2.15278	-2.47231	-2.80113	NaN
2.38761	-0.0686349	-0.332268	-0.644471	-0.944709	-1.23979	-1.53624	-1.83796	-2.1472	-2.46552	-2.79341	-3.12834
2.41274	-0.0684839	-0.331778	-0.643594	-0.943245	-1.23748	-1.53284	-1.83334	-2.1413	-2.45836	-2.78522	-3.11978
2.43788	-0.0682969	-0.331158	-0.64254	-0.941584	-1.23495	-1.52922	-1.82847	-2.1351	-2.45085	-2.7766	-3.11067
2.46301	-0.0680747	-0.330412	-0.641315	-0.939734	-1.23222	-1.52537	-1.82335	-2.12863	-2.44302	-2.76758	-3.10103
2.48814	-0.0678181	-0.329542	-0.639924	-0.937706	-1.22931	-1.52133	-1.81802	-2.1219	-2.43489	-2.75819	-3.09089
2.51327	-0.0675282	-0.328553	-0.638374	-0.935508	-1.22622	-1.5171	-1.81247	-2.11495	-2.42649	-2.74845	-3.08029
2.53841	-0.0672058	-0.327446	-0.636669	-0.93315	-1.22296	-1.5127	-1.80675	-2.10779	-2.41785	-2.73841	-3.06926
2.56354	-0.0668519	-0.326225	-0.634816	-0.93064	-1.21956	-1.50814	-1.80086	-2.10044	-2.40898	-2.72809	-3.05785
2.58867	-0.0664674	-0.324893	-0.632819	-0.927988	-1.21602	-1.50346	-1.79483	-2.09293	-2.39993	-2.71753	-3.04609
2.61381	-0.0660531	-0.323453	-0.630686	-0.925201	-1.21236	-1.49865	-1.78867	-2.08529	-2.39071	-2.70675	-3.03402
2.63894	-0.0656101	-0.321907	-0.62842	-0.922291	-1.20859	-1.49374	-1.78241	-2.07753	-2.38135	-2.69578	-3.02168
2.66407	-0.0651392	-0.320259	-0.626027	-0.919264	-1.20472	-1.48874	-1.77607	-2.06968	-2.37189	-2.68467	-3.00911
2.6892	-0.0646414	-0.31851	-0.623512	-0.91613	-1.20076	-1.48367	-1.76966	-2.06177	-2.36234	-2.67345	-2.99635
2.71434	-0.0641174	-0.316665	-0.62088	-0.912897	-1.19673	-1.47855	-1.76321	-2.05381	-2.35275	-2.66214	-2.98343
2.73947	-0.0635682	-0.314725	-0.618136	-0.909573	-1.19265	-1.47339	-1.75673	-2.04583	-2.34312	-2.65078	-2.97041
2.7646	-0.0629946	-0.312692	-0.615284	-0.906168	-1.18851	-1.46822	-1.75026	-2.03786	-2.3335	-2.63941	-2.95732
2.78973	-0.0623974	-0.31057	-0.612329	-0.902689	-1.18434	-1.46304	-1.7438	-2.02992	-2.32391	-2.62805	-2.94419
2.81487	-0.0617775	-0.308361	-0.609276	-0.899144	-1.18015	-1.45787	-1.73738	-2.02203	-2.31438	-2.61674	-2.93108
2.84	-0.0611357	-0.306066	-0.606127	-0.89554	-1.17594	-1.45274	-1.73102	-2.01422	-2.30494	-2.60552	-2.91801
2.86513	-0.0604726	-0.303689	-0.602888	-0.891886	-1.17174	-1.44765	-1.72474	-2.00651	-2.29561	-2.5944	-2.90504
2.89027	-0.0597891	-0.30123	-0.59956	-0.888189	-1.16755	-1.44262	-1.71856	-1.99893	-2.28642	-2.58343	-2.89219
2.9154	-0.0590859	-0.298691	-0.596149	-0.884455	-1.16339	-1.43768	-1.71249	-1.9915	-2.2774	-2.57264	-2.8795
2.94053	-0.0583635	-0.296075	-0.592657	-0.880692	-1.15927	-1.43283	-1.70657	-1.98423	-2.26857	-2.56206	-2.86702
2.96566	-0.0576228	-0.293383	-0.589087	-0.876907	-1.1552	-1.42809	-1.70082	-1.97717	-2.25997	-2.55172	-2.85477
2.9908	-0.0568642	-0.290617	-0.585441	-0.873106	-1.15118	-1.42349	-1.69524	-1.97033	-2.25162	-2.54164	-2.8428
3.01593	-0.0560884	-0.287777	-0.581721	-0.869296	-1.14725	-1.41903	-1.68986	-1.96373	-2.24355	-2.53187	-2.83114
3.04106	-0.0552959	-0.284865	-0.57793	-0.865482	-1.14339	-1.41473	-1.68471	-1.9574	-2.23578	-2.52243	-2.81982
3.06619	-0.0544873	-0.281881	-0.57407	-0.861669	-1.13964	-1.41061	-1.6798	-1.95136	-2.22834	-2.51335	-2.80889
3.09133	-0.053663	-0.278827	-0.57014	-0.857864	-1.13599	-1.40669	-1.67516	-1.94564	-2.22126	-2.50467	-2.79837
3.11646	-0.0528234	-0.275704	-0.566143	-0.854072	-1.13246	-1.40299	-1.6708	-1.94026	-2.21457	-2.4964	-2.78829
3.14159	-0.0519691	-0.272511	-0.562079	-0.850298	-1.12906	-1.39951	-1.66675	-1.93525	-2.20828	-2.48858	-2.77869
3.16673	-0.0511002	-0.269248	-0.557949	-0.846545	-1.1258	-1.39628	-1.66303	-1.93062	-2.20243	-2.48124	-2.76961
3.19186	-0.0502172	-0.265917	-0.553751	-0.842819	-1.12269	-1.39332	-1.65966	-1.92641	-2.19705	-2.4744	-2.76106
3.21699	-0.0493204	-0.262517	-0.549486	-0.839124	-1.11976	-1.39064	-1.65665	-1.92263	-2.19215	-2.4681	-2.75309
3.24212	-0.04841	-0.259048	-0.545152	-0.835463	-1.11699	-1.38826	-1.65405	-1.91931	-2.18777	-2.46236	-2.74572
3.26726	-0.0474862	-0.255509	-0.540748	-0.831839	-1.11442	-1.3862	-1.65185	-1.91648	-2.18394	-2.45721	-2.73898
3.29239	-0.0465493	-0.251899	-0.536273	-0.828255	-1.11204	-1.38448	-1.6501	-1.91417	-2.18067	-2.45268	-2.7329
3.31752	-0.0455994	-0.248218	-0.531723	-0.824715	-1.10988	-1.38312	-1.64881	-1.91239	-2.17799	-2.44879	-2.72751
3.34265	-0.0446366	-0.244465	-0.527096	-0.82122	-1.10794	-1.38214	-1.64801	-1.91118	-2.17594	-2.44557	-2.72284
3.36779	-0.0436609	-0.240639	-0.522388	-0.817773	-1.10624	-1.38155	-1.64773	-1.91055	-2.17454	-2.44306	-2.71891
3.39292	-0.0426725	-0.236737	-0.517596	-0.814374	-1.10478	-1.38139	-1.64798	-1.91055	-2.17381	-2.44126	-2.71576
3.41805	-0.0416713	-0.23276	-0.512714	-0.811025	-1.10359	-1.38167	-1.6488	-1.91119	-2.17379	-2.44022	-2.7134
3.44319	-0.0406574	-0.228703	-0.507739	-0.807727	-1.10268	-1.38242	-1.65021	-1.9125	-2.1745	-2.43996	-2.71187
3.46832	-0.0396307	-0.224567	-0.502663	-0.804479	-1.10206	-1.38366	-1.65224	-1.91452	-2.17597	-2.44051	-2.71119
3.49345	-0.0385912	-0.220348	-0.497481	-0.801282	-1.10174	-1.38542	-1.65493	-1.91727	-2.17822	-2.44189	-2.71138
3.51858	-0.0375387	-0.216045	-0.492186	-0.798134	-1.10175	-1.38773	-1.6583	-1.92078	-2.18129	-2.44412	-2.71248
3.54372	-0.0364732	-0.211654	-0.486769	-0.795034	-1.10209	-1.39061	-1.66238	-1.92509	-2.18521	-2.44724	-2.71449
3.56885	-0.0353944	-0.207172	-0.481221	-0.79198	-1.10278	-1.39409	-1.66722	-1.93023	-2.19	-2.45128	-2.71746
3.59398	-0.0343024	-0.202598	-0.475534	-0.788969	-1.10386	-1.39822	-1.67284	-1.93623	-2.1957	-2.45625	-2.7214
3.61911	-0.0331968	-0.197928	-0.469697	-0.785997	-1.10532	-1.40302	-1.67928	-1.94312	-2.20232	-2.46219	-2.72634
3.64425	-0.0320776	-0.193159	-0.463698	-0.78306	-1.1072	-1.40852	-1.68659	-1.95094	-2.20992	-2.46911	-2.73229
3.66938	-0.0309444	-0.188287	-0.457526	-0.780152	-1.10951	-1.41478	-1.69481	-1.95973	-2.2185	-2.47705	-2.73929
3.69451	-0.0297972	-0.183309	-0.451165	-0.777267	-1.11228	-1.42184	-1.70397	-1.96953	-2.22812	-2.48604	-2.74734
3.71965	-0.0286358	-0.178221	-0.444603	-0.774398	-1.11554	-1.42973	-1.71412	-1.98036	-2.23879	-2.49608	-2.75648
3.74478	-0.0274598	-0.173019	-0.437824	-0.771534	-1.11932	-1.43851	-1.72531	-1.99228	-2.25054	-2.50722	-2.76671
3.76991	-0.0262691	-0.1677	-0.430809	-0.768665	-1.12364	-1.44823	-1.7376	-2.00531	-2.26341	-2.51947	-2.77807
3.79504	-0.0250634	-0.16226	-0.423541	-0.765779	-1.12854	-1.45896	-1.75103	-2.01951	-2.27743	-2.53286	-2.79056
3.82018	-0.0238427	-0.156694	-0.416	-0.762862	-1.13405	-1.47075	-1.76566	-2.03491	-2.29263	-2.54741	-2.8042
3.84531	-0.0226065	-0.150998	-0.408164	-0.759895	-1.14022	-1.48366	-1.78154	-2.05155	-2.30903	-2.56313	-2.81901
3.87044	-0.0213549	-0.145169	-0.40001	-0.756859	-1.14709	-1.49778	-1.79874	-2.06948	-2.32666	-2.58005	-2.835
3.89557	-0.0200875	-0.139201	-0.391513	-0.753732	-1.15471	-1.51319	-1.81732	-2.08873	-2.34556	-2.59818	-2.85219
3.92071	-0.0188043	-0.133092	-0.382646	-0.750487	-1.16313	-1.52996	-1.83734	-2.10935	-2.36574	-2.61755	-2.87057
3.94584	-0.017505	-0.126836	-0.373381	-0.747093	-1.17243	-1.5482	-1.85886	-2.13137	-2.38722	-2.63816	-2.89017
3.97097	-0.0161896	-0.12043	-0.363687	-0.743513	-1.18266	-1.568	-1.88197	-2.15483	-2.41004	-2.66002	-2.91098
3.99611	-0.014858	-0.11387	-0.35353	-0.739707	-1.19392	-1.58948	-1.90671	-2.17977	-2.4342	-2.68315	-2.933
4.02124	-0.01351	-0.107152	-0.342875	-0.735624	-1.20629	-1.61275	-1.93317	-2.20622	-2.45972	-2.70755	-2.95625
4.04637	-0.0121456	-0.100271	-0.331686	-0.731207	-1.21987	-1.63795	-1.96141	-2.23421	-2.48662	-2.73323	-2.98072
4.0715	-0.0107649	-0.0932253	-0.319921	-0.726389	-1.23479	-1.66522	-1.9915	-2.26377	-2.5149	-2.76018	-3.0064
4.09664	-0.00936787	-0.0860108	-0.307538	-0.72109	-1.2512	-1.6947	-2.0235	-2.29491	-2.54456	-2.7884	-3.03328
4.12177	-0.00795453	-0.0786246	-0.294493	-0.715215	-1.26926	-1.72656	-2.05747	-2.32766	-2.57561	-2.81789	-3.06137
4.1469	-0.00652502	-0.071064	-0.280739	-0.708653	-1.28916	-1.76098	-2.09348	-2.36203	-2.60805	-2.84863	-3.09063
4.17204	-0.00507948	-0.0633268	-0.266226	-0.701269	-1.31116	-1.79812	-2.13155	-2.39801	-2.64185	-2.88061	-3.12107
4.19717	-0.00361812	-0.0554112	-0.250904	-0.692904	-1.33552	-1.83819	-2.17174	-2.43559	-2.677	-2.91381	NaN
4.2223	-0.00214117	-0.0473157	-0.234719	-0.683363	-1.36261	-1.88136	-2.21407	-2.47477	-2.71349	-2.9482	3.09783
4.24743	-0.000648943	-0.0390396	-0.217618	-0.672414	-1.39284	-1.92783	-2.25855	-2.51553	-2.75128	-2.98377	3.06402
4.27257	0.000858218	-0.0305826	-0.199547	-0.659769	-1.42675	-1.97778	-2.30516	-2.55781	-2.79034	-3.02048	3.02914
4.2977	0.00237991	-0.0219453	-0.180451	-0.645079	-1.46499	-2.03137	-2.3539	-2.60159	-2.83063	-3.0583	2.99322
4.32283	0.00391566	-0.0131288	-0.160278	-0.627909	-1.50841	-2.08874	-2.4047	-2.64681	-2.87211	-3.09719	2.95629
4.34796	0.00546495	-0.00413505	-0.138979	-0.607719	-1.55806	-2.14998	-2.45749	-2.69339	-2.91472	-3.1371	2.91839
4.3731	0.0070272	0.00503301	-0.116507	-0.583832	-1.61529	-2.21511	-2.51218	-2.74128	-2.95841	NaN	2.87955
4.39823	0.00860176	0.0143717	-0.0928237	-0.555393	-1.68182	-2.28409	-2.56864	-2.79037	-3.00312	3.06335	2.83983
4.42336	0.0101879	0.0238762	-0.0678972	-0.521322	-1.75984	-2.35677	-2.62673	-2.84058	-3.04878	3.02063	2.79926
4.4485	0.0117849	0.0335409	-0.0417069	-0.480254	-1.85204	-2.4329	-2.68628	-2.89182	-3.09533	2.97707	2.75788
4.47363	0.0133919	0.0433588	-0.0142457	-0.430481	-1.96152	-2.51211	-2.7471	-2.94397	NaN	2.93273	2.71574
4.49876	0.015008	0.0533221	0.0144775	-0.369914	-2.09138	-2.59393	-2.80899	-2.99693	3.09237	2.88767	2.67289
4.52389	0.0166321	0.0634217	0.0444351	-0.296113	-2.24352	-2.67777	-2.87172	-3.05058	3.04358	2.84193	2.62938
4.54903	0.0182634	0.0736472	0.0755777	-0.206446	-2.41659	-2.76297	-2.93508	-3.10482	2.99418	2.79557	2.58526
4.57416	0.0199006	0.0839871	0.107832	-0.0984186	-2.60412	-2.84884	-2.99886	NaN	2.94425	2.74865	2.54057
4.59929	0.0215426	0.0944288	0.141099	0.0297974	-2.79579	-2.93468	-3.06283	3.06857	2.89386	2.70122	2.49537
4.62442	0.0231883	0.104958	0.175252	0.178379	-2.98133	-3.01982	-3.1268	3.01321	2.84307	2.65334	2.4497
4.64956	0.0248362	0.11556	0.210141	0.343656	NaN	-3.10369	NaN	2.95769	2.79195	2.60506	2.40362
4.67469	0.026485	0.126219	0.245588	0.515679	2.97432	NaN	3.02915	2.90207	2.74056	2.55643	2.35718
4.69982	0.0281333	0.136917	0.281393	0.680691	2.83708	3.01749	2.9662	2.84645	2.68896	2.50751	2.31042
4.72496	0.0297797	0.147635	0.31734	0.827946	2.71728	2.93999	2.90385	2.79089	2.6372	2.45834	2.26339
4.75009	0.0314225	0.158354	0.353199	0.952644	2.61312	2.86508	2.8422	2.73546	2.58534	2.40897	2.21615
4.77522	0.0330603	0.169055	0.388734	1.05457	2.52228	2.79283	2.78132	2.68022	2.53343	2.35945	2.16872
4.80035	0.0346914	0.179715	0.423708	1.13601	2.44244	2.72324	2.72127	2.6252	2.48151	2.30983	2.12116
4.82549	0.0363141	0.190313	0.457892	1.20016	2.3715	2.65623	2.66207	2.57046	2.42962	2.26015	2.07349
4.85062	0.0379267	0.200827	0.491073	1.2502	2.30772	2.59169	2.60375	2.51603	2.37781	2.21044	2.02575
4.87575	0.0395275	0.211234	0.523052	1.28886	2.24969	2.52948	2.54631	2.46194	2.3261	2.16075	1.97796
4.90088	0.0411146	0.221511	0.553659	1.31836	2.19627	2.46946	2.48974	2.40822	2.27455	2.1111	1.93013
4.92602	0.0426862	0.231635	0.582745	1.34047	2.1466	2.41145	2.43405	2.35487	2.22316	2.06153	1.88227
4.95115	0.0442405	0.241584	0.610193	1.35654	2.09995	2.35531	2.3792	2.30193	2.17198	2.01207	1.83439
4.97628	0.0457756	0.251334	0.635912	1.36762	2.05577	2.30087	2.32517	2.24941	2.12103	1.96272	1.78649
5.00142	0.0472896	0.260864	0.659837	1.37456	2.01361	2.24799	2.27196	2.19732	2.07033	1.9135	1.73856
5.02655	0.0487807	0.270151	0.68193	1.37801	1.97313	2.19653	2.21952	2.14567	2.0199	1.86442	1.6906
5.05168	0.0502469	0.279175	0.702174	1.37848	1.93403	2.14638	2.16783	2.09447	1.96975	1.81547	1.64261
5.07681	0.0516863	0.287915	0.720573	1.3764	1.89607	2.0974	2.11687	2.04371	1.91989	1.76666	1.59457
5.10195	0.0530971	0.296353	0.737146	1.37211	1.85908	2.0495	2.06662	1.99342	1.87033	1.71799	1.54649
5.12708	0.0544773	0.304469	0.751929	1.36589	1.82289	2.00259	2.01704	1.94358	1.82105	1.66944	1.49838
5.15221	0.0558251	0.312248	0.764966	1.35798	1.78738	1.95658	1.96811	1.89419	1.77207	1.62101	1.45022
5.17734	0.0571386	0.319673	0.776311	1.34856	1.75245	1.9114	1.91981	1.84524	1.72337	1.5727	1.40204
5.20248	0.0584161	0.326731	0.786023	1.3378	1.718	1.86698	1.87212	1.79673	1.67495	1.5245	1.35383
5.22761	0.0596557	0.333408	0.794166	1.32584	1.68397	1.82326	1.825	1.74865	1.62679	1.4764	1.30562
5.25274	0.0608558	0.339692	0.800808	1.31281	1.6503	1.78018	1.77843	1.70098	1.57889	1.42842	1.25741
5.27788	0.0620145	0.345575	0.806016	1.29881	1.61695	1.73771	1.7324	1.6537	1.53124	1.38055	1.20921
5.30301	0.0631303	0.351047	0.809858	1.28393	1.58386	1.69579	1.68686	1.6068	1.48382	1.33278	1.16104
5.32814	0.0642015	0.356102	0.812404	1.26825	1.55102	1.65438	1.64181	1.56027	1.43664	1.28513	1.11291
5.35327	0.0652266	0.360733	0.81372	1.25184	1.51838	1.61345	1.59721	1.5141	1.38969	1.23761	1.06483
5.37841	0.0662042	0.364937	0.81387	1.23477	1.48593	1.57297	1.55305	1.46825	1.34295	1.1902	1.01683
5.40354	0.0671328	0.368711	0.812919	1.2171	1.45366	1.53291	1.5093	1.42274	1.29644	1.14293	0.968919
5.42867	0.068011	0.372054	0.810926	1.19887	1.42154	1.49324	1.46595	1.37753	1.25013	1.0958	0.921104
5.4538	0.0688377	0.374964	0.807951	1.18014	1.38956	1.45394	1.42296	1.33263	1.20404	1.04881	0.873404
5.47894	0.0696115	0.377445	0.804049	1.16094	1.35771	1.41499	1.38034	1.28801	1.15816	1.00197	0.825834
5.50407	0.0703315	0.379496	0.799273	1.14131	1.32598	1.37636	1.33805	1.24368	1.11249	0.955297	0.778407
5.5292	0.0709964	0.381123	0.793676	1.1213	1.29437	1.33805	1.29609	1.19962	1.06704	0.90879	0.731138
5.55434	0.0716055	0.382328	0.787304	1.10093	1.26288	1.30003	1.25445	1.15582	1.02179	0.862459	0.684042
5.57947	0.0721578	0.383117	0.780205	1.08023	1.23149	1.26229	1.21311	1.11229	0.97676	0.816314	0.637131
5.6046	0.0726525	0.383496	0.772422	1.05924	1.2002	1.22482	1.17205	1.06902	0.931945	0.770363	0.590419
5.62973	0.073089	0.383472	0.763996	1.03797	1.16902	1.1876	1.13128	1.026	0.88735	0.724614	0.543921
5.65487	0.0734666	0.383052	0.754968	1.01646	1.13794	1.15064	1.09078	0.983225	0.842977	0.679078	0.497649
5.68	0.0737847	0.382244	0.745373	0.994724	1.10696	1.11392	1.05055	0.940704	0.798831	0.633762	0.451617
5.70513	0.0740431	0.381056	0.735248	0.972783	1.07609	1.07743	1.01059	0.898429	0.754915	0.588677	0.405837
5.73027	0.0742413	0.379498	0.724626	0.950658	1.04531	1.04117	0.970873	0.856402	0.711235	0.543831	0.360321
5.7554	0.074379	0.377578	0.713538	0.928368	1.01464	1.00514	0.931413	0.814622	0.667795	0.499234	0.315082
5.78053	0.0744561	0.375307	0.702016	0.905932	0.984068	0.969319	0.892202	0.773089	0.624601	0.454896	0.270132
5.80566	0.0744726	0.372694	0.690087	0.883364	0.953604	0.933716	0.853237	0.731805	0.581659	0.410824	0.225481
5.8308	0.0744283	0.369749	0.677779	0.860682	0.923249	0.898325	0.814517	0.690773	0.538974	0.367029	0.181141
5.85593	0.0743233	0.366484	0.665117	0.8379	0.893003	0.863145	0.776042	0.649993	0.496552	0.32352	0.137122
5.88106	0.0741579	0.362908	0.652125	0.815032	0.862871	0.828173	0.73781	0.60947	0.4544	0.280305	0.0934356
5.90619	0.0739323	0.359032	0.638828	0.792092	0.832854	0.79341	0.699822	0.569207	0.412525	0.237393	0.0500897
5.93133	0.0736467	0.354866	0.625247	0.769092	0.802956	0.758855	0.662079	0.529207	0.370932	0.194794	0.00709357
5.95646	0.0733016	0.350422	0.611402	0.746044	0.77318	0.724509	0.624583	0.489474	0.32963	0.152515	-0.0355453
5.98159	0.0728974	0.34571	0.597315	0.722961	0.743529	0.690372	0.587334	0.450012	0.288623	0.110565	-0.0778207
6.00673	0.0724346	0.34074	0.583003	0.699853	0.714008	0.656446	0.550336	0.410827	0.24792	0.0689517	-0.119728
6.03186	0.0719139	0.335524	0.568485	0.676731	0.68462	0.622732	0.513591	0.371923	0.207526	0.027683	-0.161266
6.05699	0.0713359	0.330071	0.553778	0.653606	0.655369	0.589232	0.477102	0.333305	0.167449	-0.0132344	-0.202434
6.08212	0.0707013	0.324392	0.538899	0.630486	0.626259	0.555949	0.440873	0.294978	0.127696	-0.0537942	-0.243236
6.10726	0.0700109	0.318497	0.523863	0.607383	0.597295	0.522886	0.404906	0.256947	0.0882729	-0.0939914	-0.283679
6.13239	0.0692655	0.312396	0.508686	0.584304	0.56848	0.490046	0.369207	0.219218	0.0491863	-0.133822	-0.32377
6.15752	0.0684661	0.306099	0.493381	0.56126	0.53982	0.457431	0.333779	0.181797	0.0104427	-0.173285	-0.363524
6.18265	0.0676136	0.299617	0.477962	0.538258	0.511319	0.425046	0.298627	0.144689	-0.0279521	-0.212378	-0.402956
6.20779	0.066709	0.292957	0.462443	0.515306	0.482981	0.392895	0.263755	0.107899	-0.0659928	-0.251106	-0.442081
6.23292	0.0657533	0.286131	0.446837	0.492414	0.454812	0.360981	0.229168	0.0714337	-0.103675	-0.289471	-0.480919
6.25805	0.0647476	0.279148	0.431154	0.469589	0.426816	0.329309	0.19487	0.0352985	-0.140994	-0.327482	-0.519488
