# Supplementary material for: Adaptive oscillators support Bayesian prediction in temporal processing
Source: PLoS Comput Biol. 2023 Nov 27;19(11):e1011669. doi: 10.1371/journal.pcbi.1011669 (PMC10703266; doi:10.1371/journal.pcbi.1011669)
Supplement: S8 Data — (XLSX) [file pcbi.1011669.s012.xlsx]

## Sheet: Panel B
~1 Hz	~2 Hz	~4 Hz
17.2441	18.4325	-7.92824
16.7525	16.5378	-8.09561
10.9164	15.8659	-6.91942
5.74731	15.6132	-6.25638
2.35123	7.08768	-5.0754
1.93502	4.40752	-5.18261
1.16612	3.88291	-5.72824
1.17432	2.7919	-5.25323
0.638467	0.91223	-1.62653
0.227858	1.32328	-2.04981
0.196936	-0.11457	-0.976903
0.243584	-0.245823	-0.705852
0.162497	0.29364	-0.785053
0.0933141	-0.073379	-0.465731
-0.110877	-0.0900116	-0.561511
nan	-0.0352543	-0.285231
nan	nan	-0.29758
-0.0329635	nan	-0.622279
nan	-0.175517	nan
nan	-0.0606001	nan
9.76993	17.4801	-9.14541
10.076	19.7641	-7.77309
7.62938	14.375	-9.56747
4.38009	16.4346	-8.55478
2.9316	9.34822	-11.2599
1.6435	9.01005	-5.20746
1.1415	4.55926	-3.33705
0.83049	3.81741	-3.02488
0.414481	0.973554	-2.41321
0.519091	0.443257	-2.09031
0.381927	0.257768	-1.21459
0.319826	0.168598	-1.00735
0.352534	0.32181	-0.6427
0.070717	0.0510063	-0.311506
-0.104263	0.0989529	-0.18728
0.0776405	-0.125885	-0.345148
nan	0.0757649	-0.360471
nan	-0.213866	-0.252596
0.251899	nan	-0.25277
nan	nan	nan
10.2191	nan	-9.49128
5.47489	nan	-7.61592
6.35007	nan	-8.90863
4.29266	nan	-7.5624
1.709	10.4106	-8.27261
2.01502	6.36202	-5.45257
1.23227	4.90165	-4.71748
0.932157	3.12802	-2.96488
0.74244	1.47991	-3.57129
0.281985	1.0037	-1.45684
0.2709	0.459974	-1.9703
0.167471	0.186638	-0.802339
0.098289	0.280212	-0.69467
0.383336	0.248223	-0.509799
0.0403733	0.146626	-0.379998
0.0413425	0.298769	-0.317947
0.0749278	0.00892154	-0.195115
nan	0.0010619	-0.335152
nan	nan	nan
nan	nan	nan
8.40247	18.4772	-8.21416
5.91904	21.4205	-8.3005
5.4868	17.427	-6.08896
3.44292	13.9351	-7.08268
2.31669	9.45393	-7.57436
1.7868	8.28417	-4.60209
1.40813	6.24158	-3.45371
1.34116	3.34363	-2.51757
0.872295	2.18421	-1.74311
0.585132	1.49566	-1.08762
0.556543	0.44254	-1.01524
0.262595	0.345976	-0.116704
0.146924	-0.0387573	-0.435677
0.243339	0.311286	-0.472699
0.138652	0.133254	-0.57354
0.104395	0.0562801	-0.283691
0.154792	-0.024237	-0.177158
-0.110962	-0.0137231	nan
nan	nan	nan
nan	nan	nan
6.59888	12.7928	-5.08207
5.58016	14.4756	-4.63061
4.59909	11.1799	-4.23596
3.89887	13.926	-4.42545
2.57753	9.33713	-3.37107
2.1985	6.63509	-5.58934
1.68186	5.23533	-2.00907
1.04734	2.83638	-1.87803
0.739181	2.8754	-1.59654
0.696985	1.79057	-0.843546
0.482933	1.17799	-1.37928
0.211096	0.685917	-0.509851
0.101997	0.69922	-0.708072
nan	0.156704	-0.627828
nan	0.248531	-0.279687
0.0366391	0.243258	-0.224133
0.172528	0.0459781	-0.213967
nan	0.0790391	nan
nan	-0.0309241	nan
nan	nan	nan

## Sheet: Panel C
Condition	Slope Abs + Slope Rel	Slope Abs - Slope Rel
~1 Hz	33.6158	17.2441
~1 Hz	33.5548	16.7525
~1 Hz	27.3513	10.9164
~1 Hz	19.1829	5.74731
~1 Hz	12.87	2.35123
~1 Hz	8.75802	1.93502
~1 Hz	8.144	1.16612
~1 Hz	6.76189	1.17432
~1 Hz	6.10015	0.638467
~1 Hz	5.5622	0.227858
~1 Hz	4.30834	0.196936
~1 Hz	2.91048	0.243584
~1 Hz	2.32537	0.162497
~1 Hz	1.82169	0.0933141
~1 Hz	2.34822	-0.110877
~1 Hz	nan	nan
~1 Hz	nan	nan
~1 Hz	1.44071	-0.0329635
~1 Hz	nan	nan
~1 Hz	nan	nan
~1 Hz	24.2998	9.76993
~1 Hz	24.1096	10.076
~1 Hz	20.5096	7.62938
~1 Hz	15.4349	4.38009
~1 Hz	12.4467	2.9316
~1 Hz	11.2008	1.6435
~1 Hz	9.13545	1.1415
~1 Hz	5.65784	0.83049
~1 Hz	5.28661	0.414481
~1 Hz	4.75655	0.519091
~1 Hz	4.66888	0.381927
~1 Hz	2.7982	0.319826
~1 Hz	2.70681	0.352534
~1 Hz	1.9893	0.070717
~1 Hz	1.85356	-0.104263
~1 Hz	1.26778	0.0776405
~1 Hz	nan	nan
~1 Hz	nan	nan
~1 Hz	1.51416	0.251899
~1 Hz	nan	nan
~1 Hz	23.4551	10.2191
~1 Hz	18.2786	5.47489
~1 Hz	18.0805	6.35007
~1 Hz	14.9666	4.29266
~1 Hz	10.0167	1.709
~1 Hz	11.7526	2.01502
~1 Hz	7.27161	1.23227
~1 Hz	8.0594	0.932157
~1 Hz	5.41044	0.74244
~1 Hz	3.5558	0.281985
~1 Hz	3.39946	0.2709
~1 Hz	3.21595	0.167471
~1 Hz	1.68181	0.098289
~1 Hz	1.74531	0.383336
~1 Hz	1.71383	0.0403733
~1 Hz	1.51738	0.0413425
~1 Hz	1.28388	0.0749278
~1 Hz	nan	nan
~1 Hz	nan	nan
~1 Hz	nan	nan
~1 Hz	19.4343	8.40247
~1 Hz	17.6704	5.91904
~1 Hz	16.4954	5.4868
~1 Hz	12.59	3.44292
~1 Hz	9.45896	2.31669
~1 Hz	8.33088	1.7868
~1 Hz	7.59049	1.40813
~1 Hz	6.43486	1.34116
~1 Hz	5.68815	0.872295
~1 Hz	4.63437	0.585132
~1 Hz	3.5793	0.556543
~1 Hz	3.31806	0.262595
~1 Hz	3.26064	0.146924
~1 Hz	1.28369	0.243339
~1 Hz	1.60742	0.138652
~1 Hz	1.58412	0.104395
~1 Hz	1.26612	0.154792
~1 Hz	1.07744	-0.110962
~1 Hz	nan	nan
~1 Hz	nan	nan
~1 Hz	16.0371	6.59888
~1 Hz	14.9995	5.58016
~1 Hz	13.3274	4.59909
~1 Hz	12.129	3.89887
~1 Hz	9.83008	2.57753
~1 Hz	8.7691	2.1985
~1 Hz	6.45574	1.68186
~1 Hz	5.41019	1.04734
~1 Hz	5.57526	0.739181
~1 Hz	3.68765	0.696985
~1 Hz	2.97076	0.482933
~1 Hz	2.77437	0.211096
~1 Hz	1.87353	0.101997
~1 Hz	nan	nan
~1 Hz	nan	nan
~1 Hz	1.28456	0.0366391
~1 Hz	1.26011	0.172528
~1 Hz	nan	nan
~1 Hz	nan	nan
~1 Hz	nan	nan
~2 Hz	44.1592	18.4325
~2 Hz	45.0628	16.5378
~2 Hz	43.066	15.8659
~2 Hz	40.1645	15.6132
~2 Hz	30.5373	7.08768
~2 Hz	26.4705	4.40752
~2 Hz	25.1852	3.88291
~2 Hz	17.8517	2.7919
~2 Hz	14.0195	0.91223
~2 Hz	11.8424	1.32328
~2 Hz	10.496	-0.11457
~2 Hz	7.37864	-0.245823
~2 Hz	5.34075	0.29364
~2 Hz	4.25798	-0.073379
~2 Hz	3.41778	-0.0900116
~2 Hz	2.25714	-0.0352543
~2 Hz	nan	nan
~2 Hz	nan	nan
~2 Hz	1.12374	-0.175517
~2 Hz	1.71164	-0.0606001
~2 Hz	40.9574	17.4801
~2 Hz	42.2133	19.7641
~2 Hz	35.7717	14.375
~2 Hz	37.8133	16.4346
~2 Hz	30.0115	9.34822
~2 Hz	30.0189	9.01005
~2 Hz	22.4951	4.55926
~2 Hz	16.3024	3.81741
~2 Hz	11.1742	0.973554
~2 Hz	11.0737	0.443257
~2 Hz	8.39896	0.257768
~2 Hz	6.42257	0.168598
~2 Hz	6.04656	0.32181
~2 Hz	5.47324	0.0510063
~2 Hz	2.77599	0.0989529
~2 Hz	3.51789	-0.125885
~2 Hz	3.05361	0.0757649
~2 Hz	1.51605	-0.213866
~2 Hz	nan	nan
~2 Hz	nan	nan
~2 Hz	nan	nan
~2 Hz	nan	nan
~2 Hz	nan	nan
~2 Hz	nan	nan
~2 Hz	29.1293	10.4106
~2 Hz	23.6901	6.36202
~2 Hz	21.7332	4.90165
~2 Hz	16.8465	3.12802
~2 Hz	13.8323	1.47991
~2 Hz	9.61627	1.0037
~2 Hz	6.13295	0.459974
~2 Hz	6.83346	0.186638
~2 Hz	5.82682	0.280212
~2 Hz	3.9902	0.248223
~2 Hz	3.93198	0.146626
~2 Hz	2.60766	0.298769
~2 Hz	2.02818	0.00892154
~2 Hz	1.71395	0.0010619
~2 Hz	nan	nan
~2 Hz	nan	nan
~2 Hz	35.3266	18.4772
~2 Hz	37.546	21.4205
~2 Hz	34.0541	17.427
~2 Hz	31.4518	13.9351
~2 Hz	24.643	9.45393
~2 Hz	21.6742	8.28417
~2 Hz	21.8325	6.24158
~2 Hz	14.0868	3.34363
~2 Hz	13.6008	2.18421
~2 Hz	10.3689	1.49566
~2 Hz	8.20261	0.44254
~2 Hz	6.65824	0.345976
~2 Hz	3.87612	-0.0387573
~2 Hz	3.45185	0.311286
~2 Hz	3.59972	0.133254
~2 Hz	2.80616	0.0562801
~2 Hz	1.83084	-0.024237
~2 Hz	2.18184	-0.0137231
~2 Hz	nan	nan
~2 Hz	nan	nan
~2 Hz	25.9913	12.7928
~2 Hz	28.5427	14.4756
~2 Hz	25.0338	11.1799
~2 Hz	29.1275	13.926
~2 Hz	21.6525	9.33713
~2 Hz	19.266	6.63509
~2 Hz	17.5921	5.23533
~2 Hz	14.1508	2.83638
~2 Hz	13.4606	2.8754
~2 Hz	9.41077	1.79057
~2 Hz	7.46492	1.17799
~2 Hz	5.01829	0.685917
~2 Hz	6.2851	0.69922
~2 Hz	4.18491	0.156704
~2 Hz	3.58299	0.248531
~2 Hz	1.3457	0.243258
~2 Hz	2.43664	0.0459781
~2 Hz	1.30011	0.0790391
~2 Hz	1.18003	-0.0309241
~2 Hz	nan	nan
~4 Hz	29.1113	-7.92824
~4 Hz	28.5077	-8.09561
~4 Hz	27.9648	-6.91942
~4 Hz	25.3356	-6.25638
~4 Hz	23.0153	-5.0754
~4 Hz	25.403	-5.18261
~4 Hz	25.4759	-5.72824
~4 Hz	22.8748	-5.25323
~4 Hz	15.319	-1.62653
~4 Hz	13.6492	-2.04981
~4 Hz	10.529	-0.976903
~4 Hz	9.12817	-0.705852
~4 Hz	6.79457	-0.785053
~4 Hz	5.92933	-0.465731
~4 Hz	5.78525	-0.561511
~4 Hz	3.09899	-0.285231
~4 Hz	2.71518	-0.29758
~4 Hz	3.1376	-0.622279
~4 Hz	nan	nan
~4 Hz	nan	nan
~4 Hz	27.4682	-9.14541
~4 Hz	27.8005	-7.77309
~4 Hz	28.6634	-9.56747
~4 Hz	28.2148	-8.55478
~4 Hz	29.2273	-11.2599
~4 Hz	24.9759	-5.20746
~4 Hz	20.8425	-3.33705
~4 Hz	19.3688	-3.02488
~4 Hz	19.3333	-2.41321
~4 Hz	15.3744	-2.09031
~4 Hz	11.1817	-1.21459
~4 Hz	7.96972	-1.00735
~4 Hz	6.71211	-0.6427
~4 Hz	4.81907	-0.311506
~4 Hz	4.41542	-0.18728
~4 Hz	4.31106	-0.345148
~4 Hz	2.17391	-0.360471
~4 Hz	1.81231	-0.252596
~4 Hz	1.92356	-0.25277
~4 Hz	nan	nan
~4 Hz	27.5211	-9.49128
~4 Hz	24.998	-7.61592
~4 Hz	28.3629	-8.90863
~4 Hz	25.066	-7.5624
~4 Hz	25.9451	-8.27261
~4 Hz	23.011	-5.45257
~4 Hz	20.901	-4.71748
~4 Hz	18.4091	-2.96488
~4 Hz	19.0056	-3.57129
~4 Hz	13.3228	-1.45684
~4 Hz	11.1471	-1.9703
~4 Hz	9.18422	-0.802339
~4 Hz	6.89284	-0.69467
~4 Hz	6.65622	-0.509799
~4 Hz	4.20138	-0.379998
~4 Hz	3.62473	-0.317947
~4 Hz	2.10833	-0.195115
~4 Hz	1.64262	-0.335152
~4 Hz	nan	nan
~4 Hz	nan	nan
~4 Hz	25.6929	-8.21416
~4 Hz	27.1041	-8.3005
~4 Hz	24.5308	-6.08896
~4 Hz	22.9211	-7.08268
~4 Hz	24.6297	-7.57436
~4 Hz	21.0038	-4.60209
~4 Hz	19.3696	-3.45371
~4 Hz	19.1485	-2.51757
~4 Hz	14.9973	-1.74311
~4 Hz	11.9384	-1.08762
~4 Hz	10.9213	-1.01524
~4 Hz	9.21741	-0.116704
~4 Hz	6.79392	-0.435677
~4 Hz	5.81082	-0.472699
~4 Hz	4.30335	-0.57354
~4 Hz	2.6897	-0.283691
~4 Hz	2.31582	-0.177158
~4 Hz	nan	nan
~4 Hz	nan	nan
~4 Hz	nan	nan
~4 Hz	20.9385	-5.08207
~4 Hz	19.7875	-4.63061
~4 Hz	19.6412	-4.23596
~4 Hz	18.8164	-4.42545
~4 Hz	18.8284	-3.37107
~4 Hz	19.3543	-5.58934
~4 Hz	15.9445	-2.00907
~4 Hz	17.4135	-1.87803
~4 Hz	13.8072	-1.59654
~4 Hz	11.4053	-0.843546
~4 Hz	11.2985	-1.37928
~4 Hz	7.78269	-0.509851
~4 Hz	6.0041	-0.708072
~4 Hz	4.73634	-0.627828
~4 Hz	3.33173	-0.279687
~4 Hz	2.86604	-0.224133
~4 Hz	2.18209	-0.213967
~4 Hz	nan	nan
~4 Hz	nan	nan
~4 Hz	nan	nan
