# Supplementary material for: Adaptive oscillators support Bayesian prediction in temporal processing
Source: PLoS Comput Biol. 2023 Nov 27;19(11):e1011669. doi: 10.1371/journal.pcbi.1011669 (PMC10703266; doi:10.1371/journal.pcbi.1011669)
Supplement: S9 Data — (XLSX) [file pcbi.1011669.s013.xlsx]

## Sheet: Panel A
Condition	Slope Abs + Slope Rel	Slope Abs - Slope Rel
High Jitter	39.1277	6.96205
High Jitter	36.4367	4.89893
High Jitter	35.4656	1.23341
High Jitter	32.4167	-0.331942
High Jitter	28.903	1.74228
High Jitter	26.1255	-0.989305
High Jitter	23.5117	-0.393958
High Jitter	20.8941	-0.15022
High Jitter	19.9557	-0.536685
High Jitter	15.6333	-1.35794
High Jitter	14.5158	-1.14927
High Jitter	11.6244	-1.36501
High Jitter	10.9878	-1.01346
High Jitter	10.0937	-0.914434
High Jitter	9.9903	-1.28363
High Jitter	9.17269	-1.0706
High Jitter	7.15278	-0.671608
High Jitter	6.70149	-0.716637
High Jitter	5.83896	-0.756184
High Jitter	5.48768	-0.623787
High Jitter	4.22167	-0.522737
High Jitter	4.21365	-0.608481
High Jitter	3.46784	-0.479633
High Jitter	3.40519	-0.380603
High Jitter	3.07125	-0.202746
High Jitter	2.61505	-0.326588
High Jitter	1.78763	-0.39924
High Jitter	2.31945	-0.289272
High Jitter	1.85397	-0.271626
High Jitter	2.46305	-0.0839775
Low Jitter	44.9244	2.55177
Low Jitter	39.8301	1.52333
Low Jitter	36.5854	-0.120101
Low Jitter	36.0565	-2.37859
Low Jitter	29.2583	-0.199674
Low Jitter	25.7848	0.0426801
Low Jitter	23.7349	-1.1766
Low Jitter	20.6163	-0.973979
Low Jitter	20.2159	-0.655195
Low Jitter	17.9485	-1.35859
Low Jitter	16.2216	-0.582433
Low Jitter	14.0894	-1.05564
Low Jitter	11.027	-0.857647
Low Jitter	11.7739	-0.854696
Low Jitter	9.45903	-0.980974
Low Jitter	8.76112	-0.474781
Low Jitter	7.88575	-0.655962
Low Jitter	6.82424	-0.505441
Low Jitter	6.69983	-0.562445
Low Jitter	5.78136	-0.424575
Low Jitter	4.5911	-0.334093
Low Jitter	4.08223	-0.168843
Low Jitter	3.77051	-0.253848
Low Jitter	3.61051	-0.169502
Low Jitter	3.45709	-0.308644
Low Jitter	2.51258	-0.0509756
Low Jitter	2.69408	-0.244347
Low Jitter	2.64598	-0.263602
Low Jitter	1.80261	-0.140725
Low Jitter	1.95718	0.0560756

## Sheet: Panel B
Condition	Sensory Precision	Prior Precision
High Jitter	20	8.87857
High Jitter	17.7867	8.67534
High Jitter	15.8183	8.44925
High Jitter	14.0677	8.20108
High Jitter	12.5109	7.93219
High Jitter	11.1264	7.6444
High Jitter	9.89507	7.33983
High Jitter	8.80002	7.02079
High Jitter	7.82615	6.68963
High Jitter	6.96006	6.34868
High Jitter	6.18982	6.0002
High Jitter	5.50481	5.64643
High Jitter	4.89562	5.28971
High Jitter	4.35384	4.93256
High Jitter	3.87201	4.57774
High Jitter	3.44351	4.22827
High Jitter	3.06243	3.88728
High Jitter	2.72352	3.55783
High Jitter	2.42212	3.24272
High Jitter	2.15408	2.94426
High Jitter	1.91569	2.66417
High Jitter	1.70369	2.40356
High Jitter	1.51515	2.16289
High Jitter	1.34747	1.94209
High Jitter	1.19835	1.74067
High Jitter	1.06574	1.5578
High Jitter	0.947795	1.39242
High Jitter	0.842906	1.24335
High Jitter	0.749625	1.10934
High Jitter	0.666667	0.989122
Low Jitter	20	11.1194
Low Jitter	17.7867	10.7757
Low Jitter	15.8183	10.4054
Low Jitter	14.0677	10.0112
Low Jitter	12.5109	9.59598
Low Jitter	11.1264	9.16289
Low Jitter	9.89507	8.71506
Low Jitter	8.80002	8.25554
Low Jitter	7.82615	7.78733
Low Jitter	6.96006	7.31346
Low Jitter	6.18982	6.83714
Low Jitter	5.50481	6.36186
Low Jitter	4.89562	5.89149
Low Jitter	4.35384	5.43013
Low Jitter	3.87201	4.98196
Low Jitter	3.44351	4.55092
Low Jitter	3.06243	4.14049
Low Jitter	2.72352	3.7534
Low Jitter	2.42212	3.39158
Low Jitter	2.15408	3.05611
Low Jitter	1.91569	2.74727
Low Jitter	1.70369	2.46469
Low Jitter	1.51515	2.20748
Low Jitter	1.34747	1.97441
Low Jitter	1.19835	1.76395
Low Jitter	1.06574	1.57449
Low Jitter	0.947795	1.40435
Low Jitter	0.842906	1.25184
Low Jitter	0.749625	1.11537
Low Jitter	0.666667	0.993398

## Sheet: Panel C
Condition	Sensory Precision Relative to Prior	Slope Abs - Slope Rel
High Jitter	2.25262	6.96205
High Jitter	2.05026	4.89893
High Jitter	1.87215	1.23341
High Jitter	1.71535	-0.331942
High Jitter	1.57723	1.74228
High Jitter	1.45549	-0.989305
High Jitter	1.34813	-0.393958
High Jitter	1.25342	-0.15022
High Jitter	1.16989	-0.536685
High Jitter	1.0963	-1.35794
High Jitter	1.0316	-1.14927
High Jitter	0.974919	-1.36501
High Jitter	0.925498	-1.01346
High Jitter	0.882673	-0.914434
High Jitter	0.845835	-1.28363
High Jitter	0.814402	-1.0706
High Jitter	0.787808	-0.671608
High Jitter	0.765501	-0.716637
High Jitter	0.746942	-0.756184
High Jitter	0.731619	-0.623787
High Jitter	0.719057	-0.522737
High Jitter	0.708819	-0.608481
High Jitter	0.700521	-0.479633
High Jitter	0.693825	-0.380603
High Jitter	0.688442	-0.202746
High Jitter	0.684128	-0.326588
High Jitter	0.68068	-0.39924
High Jitter	0.67793	-0.289272
High Jitter	0.67574	-0.271626
High Jitter	0.673998	-0.0839775
Low Jitter	1.79866	2.55177
Low Jitter	1.65063	1.52333
Low Jitter	1.5202	-0.120101
Low Jitter	1.4052	-2.37859
Low Jitter	1.30377	-0.199674
Low Jitter	1.21429	0.0426801
Low Jitter	1.1354	-1.1766
Low Jitter	1.06595	-0.973979
Low Jitter	1.00499	-0.655195
Low Jitter	0.951678	-1.35859
Low Jitter	0.905323	-0.582433
Low Jitter	0.865283	-1.05564
Low Jitter	0.830964	-0.857647
Low Jitter	0.801792	-0.854696
Low Jitter	0.777207	-0.980974
Low Jitter	0.756663	-0.474781
Low Jitter	0.739631	-0.655962
Low Jitter	0.725615	-0.505441
Low Jitter	0.714157	-0.562445
Low Jitter	0.704842	-0.424575
Low Jitter	0.697309	-0.334093
Low Jitter	0.69124	-0.168843
Low Jitter	0.686369	-0.253848
Low Jitter	0.68247	-0.169502
Low Jitter	0.679357	-0.308644
Low Jitter	0.676876	-0.0509756
Low Jitter	0.674901	-0.244347
Low Jitter	0.673332	-0.263602
Low Jitter	0.672086	-0.140725
Low Jitter	0.671097	0.0560756
